# Supplementary material for: A bioavailable strontium (87Sr/86Sr) isoscape for Aotearoa New Zealand: Implications for food forensics and biosecurity
Source: PLoS One. 2022 Mar 16;17(3):e0264458. doi: 10.1371/journal.pone.0264458 (PMC8926269; doi:10.1371/journal.pone.0264458)
Supplement: S4 File — Excel = “S4_BioSrData”. (XLSX) [file pone.0264458.s004.xlsx]

## Sheet: soil
ID	Original ID	Country	State/ Province/ Region	Location	Type 1	Type 2	Type 3	Material	Date	87Sr/86Sr	±2 S.D	Latitude	Longitude	Elevation/m	Depth(cm)	Source.of.data.reference.ID
Sr_S001	00023A	New Zealand	Otago_Southland	Indigenous Forest	Minerals	Brook Street Terrane	clastic sediment	Soil		0.706763	3.552e-05	-46.1874	167.974	NA	0-10	GNS Topsoil
Sr_S001D	00023A	New Zealand	Otago_Southland	Indigenous Forest	Minerals	Brook Street Terrane	clastic sediment	Soil		0.706673	2.72456e-05	-46.1874	167.974	NA	0-10	GNS Topsoil
Sr_S001T	00023A	New Zealand	Otago_Southland	Indigenous Forest	Minerals	Brook Street Terrane	clastic sediment	Soil		0.706742	4.77932e-05	-46.1874	167.974	NA	0-10	GNS Topsoil
Sr_S002	00106A	New Zealand	Otago_Southland	Herbaceous Freshwater Vegetation	Minerals	Holocene sediments	clastic sediment	Soil		0.709103	5.6e-05	-46.5666	168.662	NA	0-10	GNS Topsoil
Sr_S003	00117A	New Zealand	Otago_Southland	Broadleaved Indigenous Hardwoods	Minerals	Brook Street Terrane	mafic intrusive	Soil		0.708215	3.0912e-05	-46.6191	168.353	NA	0-10	GNS Topsoil
Sr_S004	00270A	New Zealand	Otago_Southland	Indigenous Forest	Minerals	Murihiku Terrane	clastic sediment	Soil		0.708695	2.2272e-05	-46.5784	169.189	NA	0-10	GNS Topsoil
Sr_S006	00290A	New Zealand	Otago_Southland	Indigenous Forest	Minerals	Holocene sediments	clastic sediment	Soil		0.706518	2.6432e-05	-46.4549	169.515	NA	0-10	GNS Topsoil
Sr_S007	00314A	New Zealand	Otago_Southland	Indigenous Forest	Minerals	Waiau Group	clastic sediment	Soil		0.707528	4.192e-05	-46.0882	167.578	NA	0-10	GNS Topsoil
Sr_S008	00317A	New Zealand	Otago_Southland	Tall Tussock Grassland	Minerals	Caples Terrane	schist	Soil		0.711393	4.224e-05	-45.5911	169.763	NA	0-10	GNS Topsoil
Sr_S009	00341A	New Zealand	Otago_Southland	Manuka and/or Kanuka	Minerals	Rakaia Terrane	schist	Soil		0.709646	5.12e-05	-45.7612	170.479	NA	0-10	GNS Topsoil
Sr_S010	00355A	New Zealand	Otago_Southland	Manuka and/or Kanuka	Minerals	Rakaia Terrane	schist	Soil		0.709075	2.5344e-05	-45.825	170.273	NA	0-10	GNS Topsoil
Sr_S011	00360A	New Zealand	Otago_Southland	Tall Tussock Grassland	Minerals	Buller Terrane	clastic sediment	Soil		0.71203	4.928e-05	-45.7666	166.88	NA	0-10	GNS Topsoil
Sr_S012	00368A	New Zealand	Otago_Southland	Indigenous Forest	Minerals	Holocene sediments	clastic sediment	Soil		0.707559	3.1616e-05	-45.6659	167.917	NA	0-10	GNS Topsoil
Sr_S013	00369A	New Zealand	Otago_Southland	Indigenous Forest	Minerals	Brook Street Terrane	clastic sediment	Soil		0.707427	3.008e-05	-46.0948	167.874	NA	0-10	GNS Topsoil
Sr_S014	00371A	New Zealand	Otago_Southland	Indigenous Forest	Minerals	Late Pleistocene sediments	clastic sediment	Soil		0.706394	2.3904e-05	-45.522	167.63	NA	0-10	GNS Topsoil
Sr_S015	12204958A	New Zealand	Otago_Southland	Tall Tussock Grassland	Minerals	Caples Terrane	schist	Soil		0.709102	2.288e-05	-45.43	168.144	NA	0-10	GNS Topsoil
Sr_S015D	12204958A	New Zealand	Otago_Southland	Tall Tussock Grassland	Minerals	Caples Terrane	schist	Soil		0.709085	2.44199e-05	-45.43	168.144	NA	0-10	GNS Topsoil
Sr_S016	12204970A	New Zealand	Otago_Southland	Indigenous Forest	Minerals	Caples Terrane	schist	Soil		0.709337	3.904e-05	-45.3133	168.151	NA	0-10	GNS Topsoil
Sr_S017	12264944A	New Zealand	Otago_Southland	Tall Tussock Grassland	Minerals	Dun Mountain-Maitai Terrane	ultramafic intrusive	Soil		0.705	2.2336e-05	-45.5576	168.209	NA	0-10	GNS Topsoil
Sr_S018	12264948A	New Zealand	Otago_Southland	Tall Tussock Grassland	Minerals	Dun Mountain-Maitai Terrane	mafic extrusive	Soil		0.705173	2.0608e-05	-45.5257	168.218	NA	0-10	GNS Topsoil
Sr_S019	12285010A	New Zealand	Otago_Southland	Tall Tussock Grassland	Minerals	Caples Terrane	schist	Soil		0.708484	4.672e-05	-44.9636	168.288	NA	0-10	GNS Topsoil
Sr_S020	12285034A	New Zealand	Otago_Southland	Tall Tussock Grassland	Minerals	Caples Terrane	schist	Soil		0.706838	0.000104	-44.7544	168.294	NA	0-10	GNS Topsoil
Sr_S021	12364954A	New Zealand	Otago_Southland	Tall Tussock Grassland	Minerals	Caples Terrane	clastic sediment	Soil		0.70749	3.264e-05	-45.4795	168.338	NA	0-10	GNS Topsoil
Sr_S022	12365002A	New Zealand	Otago_Southland	Fernland	Minerals	Caples Terrane	schist	Soil		0.706165	2.4192e-05	-45.0421	168.375	NA	0-10	GNS Topsoil
Sr_S024	12605034A	New Zealand	Otago_Southland	Tall Tussock Grassland	Minerals	Rakaia Terrane	schist	Soil		0.710898	3.744e-05	-44.7705	168.699	NA	0-10	GNS Topsoil
Sr_S025	12725026A	New Zealand	Otago_Southland	Tall Tussock Grassland	Minerals	Rakaia Terrane	schist	Soil		0.711788	8.512e-05	-44.8434	168.852	NA	0-10	GNS Topsoil
Sr_S026	12845042A	New Zealand	Otago_Southland	Tall Tussock Grassland	Minerals	Rakaia Terrane	schist	Soil		0.709782	4.16e-05	-44.7113	169.016	NA	0-10	GNS Topsoil
Sr_S027	12924978A	New Zealand	Otago_Southland	Herbaceous Freshwater Vegetation	Minerals	Holocene sediments	clastic sediment	Soil		0.711795	0.00013632	-45.284	169.072	NA	0-10	GNS Topsoil
Sr_S028	12925050A	New Zealand	Otago_Southland	Tall Tussock Grassland	Minerals	Rakaia Terrane	schist	Soil		0.709738	2.4896e-05	-44.6366	169.119	NA	0-10	GNS Topsoil
Sr_S029	13085066A	New Zealand	Otago_Southland	Tall Tussock Grassland	Minerals	Rakaia Terrane	schist	Soil		0.710223	2.6112e-05	-44.4983	169.325	NA	0-10	GNS Topsoil
Sr_S030	13405026A	New Zealand	Otago_Southland	Tall Tussock Grassland	Minerals	Rakaia Terrane	schist	Soil		0.710441	2.3264e-05	-44.8725	169.713	NA	0-10	GNS Topsoil
Sr_S031	13485042A	New Zealand	Otago_Southland	Alpine Grass/Herbfield	Minerals	Rakaia Terrane	clastic sediment	Soil		0.709278	6.4713e-05	-44.7332	169.811	NA	0-10	GNS Topsoil
Sr_S032	13645034A	New Zealand	Otago_Southland	Tall Tussock Grassland	Minerals	Rakaia Terrane	clastic sediment	Soil		0.709951	3.59966e-05	-44.809	170.017	NA	0-10	GNS Topsoil
Sr_S032D	13645034A	New Zealand	Otago_Southland	Tall Tussock Grassland	Minerals	Rakaia Terrane	clastic sediment	Soil		0.709902	3.11528e-05	-44.809	170.017	NA	0-10	GNS Topsoil
Sr_S033	13724962A	New Zealand	Otago_Southland	Tall Tussock Grassland	Minerals	Rakaia Terrane	schist	Soil		0.710783	3.20329e-05	-45.4573	170.086	NA	0-10	GNS Topsoil
Sr_S034	14044994A	New Zealand	Otago_Southland	Tall Tussock Grassland	Minerals	Rakaia Terrane	schist	Soil		0.710105	0.000121337	-45.1875	170.473	NA	0-10	GNS Topsoil
Sr_S035	14124978A	New Zealand	Otago_Southland	Matagouri or Grey Scrub	Minerals	Rakaia Terrane	schist	Soil		0.708802	3.18307e-05	-45.328	170.598	NA	0-10	GNS Topsoil
Sr_S036	14204978A	New Zealand	Otago_Southland	Fernland	Minerals	Rakaia Terrane	schist	Soil		0.708785	3.6846e-05	-45.3294	170.707	NA	0-10	GNS Topsoil
Sr_S037	14204986A	New Zealand	Otago_Southland	Manuka and/or Kanuka	Minerals	Rakaia Terrane	schist	Soil		0.709382	3.74122e-05	-45.2505	170.711	NA	0-10	GNS Topsoil
Sr_S040	15325354A	New Zealand	Nelson	Manuka and/or Kanuka	Minerals	Paleogene sedimentary rocks	clastic sediment	Soil		0.712106	6.67353e-05	-41.9602	172.177	NA	0-10	GNS Topsoil
Sr_S041	15405322A	New Zealand	Nelson	Indigenous Forest	Minerals	Takaka Terrane	clastic sediment	Soil		0.70982	3.16689e-05	-42.2552	172.275	NA	0-10	GNS Topsoil
Sr_S043	15485354A	New Zealand	Nelson	Indigenous Forest	Minerals	Holocene sediments	clastic sediment	Soil		0.705945	2.84333e-05	-41.9595	172.376	NA	0-10	GNS Topsoil
Sr_S044	15485394A	New Zealand	Nelson	Tall Tussock Grassland	Minerals	Blue Bottom Group	clastic sediment	Soil		0.708359	2.52381e-05	-41.604	172.343	NA	0-10	GNS Topsoil
Sr_S045	15565346A	New Zealand	Nelson	Indigenous Forest	Minerals	Rakaia Terrane	schist	Soil		0.711945	0.000266941	-42.044	172.47	NA	0-10	GNS Topsoil
Sr_S046	15565394A	New Zealand	Nelson	Indigenous Forest	Minerals	Blue Bottom Group	clastic sediment	Soil		0.708169	2.87568e-05	-41.601	172.491	NA	0-10	GNS Topsoil
Sr_S046D	15565394A	New Zealand	Nelson	Indigenous Forest	Minerals	Blue Bottom Group	clastic sediment	Soil		0.708147	2.39315e-05	-41.601	172.491	NA	0-10	GNS Topsoil
Sr_S046T	15565394A	New Zealand	Nelson	Indigenous Forest	Minerals	Blue Bottom Group	clastic sediment	Soil		0.708139	2.50478e-05	-41.601	172.491	NA	0-10	GNS Topsoil
Sr_S047	15625366A	New Zealand	Nelson	Indigenous Forest	Minerals	Median Batholith	felsic intrusive	Soil		0.705766	8.08912e-05	-41.8627	172.541	NA	0-10	GNS Topsoil
Sr_S048	15645386A	New Zealand	Nelson	Tall Tussock Grassland	Minerals	Median Batholith	felsic intrusive	Soil		0.706132	0.000186859	-41.6758	172.574	NA	0-10	GNS Topsoil
Sr_S049	15685358A	New Zealand	Nelson	Indigenous Forest	Minerals	Late Pleistocene sediments	clastic sediment	Soil		0.705164	4.20634e-05	-41.9192	172.618	NA	0-10	GNS Topsoil
Sr_S050	15765378A	New Zealand	Nelson	Indigenous Forest	Minerals	Tadmor Group	clastic sediment	Soil		0.708699	3.42574e-05	-41.7452	172.713	NA	0-10	GNS Topsoil
Sr_S051	15805370A	New Zealand	Nelson	Indigenous Forest	Minerals	Early Pleistocene sediments	clastic sediment	Soil		0.709248	3.27205e-05	-41.8371	172.757	NA	0-10	GNS Topsoil
Sr_S052	15925380A	New Zealand	Nelson	Indigenous Forest	Minerals	Brook Street Terrane	mafic extrusive	Soil		0.704864	4.57035e-05	-41.7335	172.901	NA	0-10	GNS Topsoil
Sr_S053	15965370A	New Zealand	Nelson	Indigenous Forest	Minerals	Late Pleistocene sediments	clastic sediment	Soil		0.712521	5.74328e-05	-41.8213	172.942	NA	0-10	GNS Topsoil
Sr_S054	15985392A	New Zealand	Nelson	Indigenous Forest	Minerals	Dun Mountain-Maitai Terrane	clastic sediment	Soil		0.708929	4.20634e-05	-41.6232	172.974	NA	0-10	GNS Topsoil
Sr_S055	16025388A	New Zealand	Nelson	Gravel or Rock	Minerals	Dun Mountain-Maitai Terrane	ultramafic intrusive	Soil		0.709032	0.000148435	-41.6604	173.023	NA	0-10	GNS Topsoil
Sr_S056	16045390A	New Zealand	Nelson	Tall Tussock Grassland	Minerals	Dun Mountain-Maitai Terrane	ultramafic intrusive	Soil		0.708973	0.000166636	-41.6415	173.047	NA	0-10	GNS Topsoil
Sr_S057	16065384A	New Zealand	Nelson	Tall Tussock Grassland	Minerals	Dun Mountain-Maitai Terrane	ultramafic intrusive	Soil		0.709029	0.000171489	-41.6963	173.073	NA	0-10	GNS Topsoil
Sr_S058	16085412A	New Zealand	Nelson	Indigenous Forest	Minerals	Dun Mountain-Maitai Terrane	clastic sediment	Soil		0.705212	3.96771e-05	-41.4433	173.095	NA	0-10	GNS Topsoil
Sr_S059	16205394A	New Zealand	Nelson	Tall Tussock Grassland	Minerals	Caples Terrane	schist	Soil		0.7076	0.000275435	-41.6028	173.241	NA	0-10	GNS Topsoil
Sr_S060	16245428A	New Zealand	Nelson	Broadleaved Indigenous Hardwoods	Minerals	Brook Street Terrane	tectonic	Soil		0.70548	2.95253e-05	-41.2983	173.285	NA	0-10	GNS Topsoil
Sr_S061	16285410A	New Zealand	Nelson	Indigenous Forest	Minerals	Caples Terrane	schist	Soil		0.711356	0.000273008	-41.477	173.354	NA	0-10	GNS Topsoil
Sr_S062	16285432A	New Zealand	Nelson	Broadleaved Indigenous Hardwoods	Minerals	Brook Street Terrane	tectonic	Soil		0.706852	3.68055e-05	-41.2629	173.333	NA	0-10	GNS Topsoil
Sr_S063	16305418A	New Zealand	Nelson	Manuka and/or Kanuka	Minerals	Basement melange	tectonic	Soil		0.708261	0.000112843	-41.3936	173.354	NA	0-10	GNS Topsoil
Sr_S064	16305436A	New Zealand	Nelson	Manuka and/or Kanuka	Minerals	Brook Street Terrane	tectonic	Soil		0.706697	4.08501e-05	-41.2286	173.358	NA	0-10	GNS Topsoil
Sr_S065	16325426A	New Zealand	Nelson	Indigenous Forest	Minerals	Pleistocene - Holocene sediments	clastic sediment	Soil		0.707082	3.59966e-05	-41.3167	173.38	NA	0-10	GNS Topsoil
Sr_S065D	16325426A	New Zealand	Nelson	Indigenous Forest	Minerals	Pleistocene - Holocene sediments	clastic sediment	Soil		0.707084	2.72805e-05	-41.3167	173.38	NA	0-10	GNS Topsoil
Sr_S065T	16325426A	New Zealand	Nelson	Indigenous Forest	Minerals	Pleistocene - Holocene sediments	clastic sediment	Soil		0.707094	2.65828e-05	-41.3167	173.38	NA	0-10	GNS Topsoil
Sr_S066	16365436A	New Zealand	Nelson	Broadleaved Indigenous Hardwoods	Minerals	Dun Mountain-Maitai Terrane	clastic sediment	Soil		0.707767	3.38125e-05	-41.2272	173.43	NA	0-10	GNS Topsoil
Sr_S067	16405434A	New Zealand	Nelson	Manuka and/or Kanuka	Minerals	Dun Mountain-Maitai Terrane	ultramafic intrusive	Soil		0.708534	5.54105e-05	-41.2453	173.475	NA	0-10	GNS Topsoil
Sr_S068	16525426A	New Zealand	Nelson	Indigenous Forest	Minerals	Caples Terrane	clastic sediment	Soil		0.706055	3.1952e-05	-41.3088	173.619	NA	0-10	GNS Topsoil
Sr_S069	16685426A	New Zealand	Nelson	Broadleaved Indigenous Hardwoods	Minerals	Holocene sediments	clastic sediment	Soil		0.70692	2.87164e-05	-41.3093	173.818	NA	0-10	GNS Topsoil
Sr_S070	16685442A	New Zealand	Nelson	Manuka and/or Kanuka	Minerals	Caples Terrane	schist	Soil		0.708752	3.26801e-05	-41.1681	173.816	NA	0-10	GNS Topsoil
Sr_S071	16765418A	New Zealand	Nelson	Indigenous Forest	Minerals	Waipapa Composite Terrane	schist	Soil		0.707143	6.14773e-05	-41.3848	173.918	NA	0-10	GNS Topsoil
PubLit_0008		New Zealand	Manawatu-Wanganui	Wanganui	Minerals	Soil	clastic sediment	Soil		0.70716	1e-05	-39.9143	175.045	NA	0-10	GNS Topsoil
PH_S_2009/31	31	New Zealand	Bay of Plenty	2009/31	Minerals	Topsoil	NA	Soil		0.706298	0.000219	-37.8037	176.424	41	0-10	Holder 2012
PH_S_2009/32	32A	New Zealand	Bay of Plenty	2009/32	Minerals	Topsoil	NA	Soil		0.706475	1.7e-05	-37.7183	176.241	134	0-10	Holder 2012
PH_S_2009/34	34	New Zealand	Bay of Plenty	2009/34	Minerals	Topsoil	NA	Soil		0.706693	0.000146	-37.8193	176.324	369	0-10	Holder 2012
CRC_S_AUC_4	AUC_4	New Zealand	Auckland	AUC_4	Minerals	Topsoil	NA	Soil	2016-05-04	0.706772		-36.9032	174.668		0-10	PBCRC2111 unpub
CRC_S_AUC_2	AUC_2	New Zealand	Auckland	AUC_2	Minerals	Topsoil	NA	Soil	2016-05-04	0.707569		-36.8593	174.73		0-10	PBCRC2111 unpub
CRC_S_AUC_5	AUC_5	New Zealand	Auckland	AUC_5	Minerals	Topsoil	NA	Soil	2016-05-04	0.708119		-37.0578	174.949		0-10	PBCRC2111 unpub
PH_S_2009/26	26	New Zealand	Bay of Plenty	2009/26	Minerals	Topsoil	NA	Soil		0.708209	0.00021	-37.5998	175.912	127	0-10	Holder 2012
CRC_S_AUC_3	AUC_3	New Zealand	Auckland	AUC_3	Minerals	Topsoil	NA	Soil	2016-05-04	0.708377		-36.8545	174.704		0-10	PBCRC2111 unpub
CRC_S_CHR_1	CHR_1	New Zealand	Cantebury	CHR_1	Minerals	Topsoil	NA	Soil	2016-03-23	0.708664		-43.5703	172.684		0-10	PBCRC2111 unpub
PH_S_2009/18	18	New Zealand	Auckland	2009/18	Minerals	Topsoil	NA	Soil		0.708946	2.7e-05	-37.1155	174.822	101	0-10	Holder 2012
PH_S_2009/23	23	New Zealand	Auckland	2009/23	Minerals	Topsoil	NA	Soil		0.709145	3e-05	-36.4259	174.706	84	0-10	Holder 2012
CRC_S_CHR_4	CHR_4	New Zealand	Cantebury	CHR_4	Minerals	Topsoil	NA	Soil	2016-03-23	0.70919		-43.5661	172.741		0-10	PBCRC2111 unpub
CRC_S_CHR_3	CHR_3	New Zealand	Cantebury	CHR_3	Minerals	Topsoil	NA	Soil	2016-03-23	0.709338		-43.5658	172.738		0-10	PBCRC2111 unpub
CRC_S_CHR_2	CHR_2	New Zealand	Cantebury	CHR_2	Minerals	Topsoil	NA	Soil	2016-03-23	0.709349		-43.562	172.736		0-10	PBCRC2111 unpub
PH_S_2009/24	24	New Zealand	Auckland	2009/24	Minerals	Topsoil	NA	Soil		0.70954	2.7e-05	-36.1671	174.619	65	0-10	Holder 2012
PH_S_2009/14A	14A	New Zealand	Auckland	2009/14A	Minerals	Topsoil	NA	Soil		0.70957	3.3e-05	-37.0994	174.855	127	0-10	Holder 2012
CRC_S_CHR_5	CHR_5	New Zealand	Cantebury	CHR_5	Minerals	Topsoil	NA	Soil	2016-03-23	0.709934		-43.5187	172.665		0-10	PBCRC2111 unpub
CRC_S_CHR_6	CHR_6	New Zealand	Cantebury	CHR_6	Minerals	Topsoil	NA	Soil	2016-03-23	0.710045		-43.518	172.666		0-10	PBCRC2111 unpub
PH_S_2009/8	8	New Zealand	Cantebury	2009/8	Minerals	Topsoil	NA	Soil		0.710098	2.9e-05	-43.7099	172.261	142	0-10	Holder 2012
PH_S_ 2009/10	10	New Zealand	Cantebury	2009/10	Minerals	Topsoil	NA	Soil		0.711493	1.5e-05	-43.6942	172.261	215	0-10	Holder 2012

## Sheet: plant
ID	Original ID	Country	State/ Province/ Region	Location	Type 1	Type 2	Type 3	Material	Date	87Sr/86Sr	±2 S.D	Latitude	Longitude	Elevation (m)	Source.of.data.reference.ID
Sr_P001	97	New Zealand	Otago	Waikouaiti	Plant	Medium-rooted Plant	Cordyline australis	Plant	16.03.20	0.708283	2.5792e-05	-45.552	170.702	54	Kramer-PhD
Sr_P002	98	New Zealand	Otago	Waikouaiti	Plant	Deep-rooted Plant	Cupressus macrocarpa	Plant	16.03.20	0.708579	2.5376e-05	-45.552	170.701	87	Kramer-PhD
Sr_P003	99	New Zealand	Otago	Waikouaiti	Plant	Short-rooted Plant	Rubus fruticosus	Plant	16.03.20	0.708462	2.1952e-05	-45.5521	170.702	61	Kramer-PhD
Sr_P004	100	New Zealand	Otago	Goodwood	Plant	Deep-rooted Plant	Cupressus macrocarpa	Plant	16.03.20	0.708528	2.336e-05	-45.5389	170.712	33	Kramer-PhD
Sr_P005	100	New Zealand	Otago	Goodwood	Plant	Short-rooted Plant	Trifolium pratense	Plant	16.03.20	0.708575	2.5888e-05	-45.5389	170.712	33	Kramer-PhD
Sr_P006	100	New Zealand	Otago	Goodwood	Plant	Medium-rooted Plant	Cordyline australis	Plant	16.03.20	0.708135	2.6688e-05	-45.5389	170.712	33	Kramer-PhD
Sr_P010	103	New Zealand	Otago	Shag Point	Plant	Short-rooted Plant	Lupinus arboreus	Plant	16.03.20	0.708389	2.3584e-05	-45.4617	170.818	88	Kramer-PhD
Sr_P011	103	New Zealand	Otago	Shag Point	Plant	Medium-rooted Plant	Phormium tenax/colensoi	Plant	16.03.20	0.708187	2.7648e-05	-45.4617	170.818	88	Kramer-PhD
Sr_P012	103	New Zealand	Otago	Shag Point	Plant	Deep-rooted Plant	Pinus radiata	Plant	16.03.20	0.708891	4.992e-05	-45.4617	170.818	88	Kramer-PhD
Sr_P013	104	New Zealand	Otago	Moeraki	Plant	Short-rooted Plant	Lupinus arboreus	Plant	16.03.20	0.708275	2.4736e-05	-45.3631	170.849	128	Kramer-PhD
Sr_P014	104	New Zealand	Otago	Moeraki	Plant	Medium-rooted Plant	Phormium tenax/colensoi	Plant	16.03.20	0.70868	2.8224e-05	-45.3631	170.849	128	Kramer-PhD
Sr_P015	104	New Zealand	Otago	Moeraki	Plant	Deep-rooted Plant	Pinus radiata	Plant	16.03.20	0.708559	3.232e-05	-45.3631	170.849	128	Kramer-PhD
Sr_P016	105	New Zealand	Otago	Maheno	Plant	Short-rooted Plant	Hedera helix	Plant	16.03.20	0.708211	2.7072e-05	-45.1467	170.852	162	Kramer-PhD
Sr_P017	105	New Zealand	Otago	Maheno	Plant	Medium-rooted Plant	Ribes americanum	Plant	16.03.20	0.708232	2.6848e-05	-45.1467	170.852	162	Kramer-PhD
Sr_P018	105	New Zealand	Otago	Maheno	Plant	Deep-rooted Plant	Eucalyptus leucoxylon	Plant	16.03.20	0.708244	2.6848e-05	-45.1467	170.852	162	Kramer-PhD
Sr_P019	106	New Zealand	Otago	Oamaru	Plant	Deep-rooted Plant	Prumnopitys ferruginea	Plant	16.03.20	0.707997	2.2912e-05	-45.0992	170.965	36	Kramer-PhD
Sr_P020	106	New Zealand	Otago	Oamaru	Plant	Short-rooted Plant	Hedera helix	Plant	16.03.20	0.70818	2.2304e-05	-45.0992	170.965	36	Kramer-PhD
Sr_P021	106	New Zealand	Otago	Oamaru	Plant	Medium-rooted Plant	Austroderia toetoe	Plant	16.03.20	0.708	2.6528e-05	-45.0992	170.965	36	Kramer-PhD
Sr_P022	107	New Zealand	Cantebury	Pareora	Plant	Medium-rooted Plant	Maytenus boaria	Plant	16.03.20	0.708466	2.8896e-05	-44.4971	171.198	44	Kramer-PhD
Sr_P023	107	New Zealand	Cantebury	Pareora	Plant	Deep-rooted Plant	Libocedrus bidwillii	Plant	16.03.20	0.708712	2.56e-05	-44.4971	171.198	44	Kramer-PhD
Sr_P024	107	New Zealand	Cantebury	Pareora	Plant	Short-rooted Plant	Daucus carota	Plant	16.03.20	0.711266	2.8032e-05	-44.4971	171.198	44	Kramer-PhD
Sr_P025	108	New Zealand	Cantebury	Hanmer Springs	Plant	Deep-rooted Plant	Libocedrus bidwillii	Plant	17.03.20	0.708671	2.112e-05	-42.5226	172.831	1234	Kramer-PhD
Sr_P027	110	New Zealand	Cantebury	Hanmer Springs	Plant	Medium-rooted Plant	Austroderia toetoe	Plant	17.03.20	0.708271	2.0384e-05	-42.5211	172.83	1234	Kramer-PhD
Sr_P029	112	New Zealand	Cantebury	Hanmer Springs	Plant	Short-rooted Plant	Hedera helix	Plant	17.03.20	0.708915	2.7136e-05	-42.5243	172.829	1214	Kramer-PhD
Sr_P040	119	New Zealand	Cantebury	Island Hills	Plant	Medium-rooted Plant	Pteridium esculentum	Plant	17.03.20	0.709215	2.7104e-05	-42.5915	172.582	1412	Kramer-PhD
Sr_P041	119	New Zealand	Cantebury	Island Hills	Plant	Short-rooted Plant	Daucus carota	Plant	17.03.20	0.707673	2.7712e-05	-42.5915	172.582	1412	Kramer-PhD
Sr_P042	119	New Zealand	Cantebury	Island Hills	Plant	Deep-rooted Plant	Leptospermum scoparium	Plant	17.03.20	0.707692	2.3584e-05	-42.5915	172.582	1412	Kramer-PhD
Sr_P043	120	New Zealand	Cantebury	Hope River	Plant	Short-rooted Plant	Daucus carota	Plant	17.03.20	0.710179	1.9072e-05	-42.5882	172.451	1451	Kramer-PhD
Sr_P044	120	New Zealand	Cantebury	Hope River	Plant	Medium-rooted Plant	Pteridium esculentum	Plant	17.03.20	0.710062	2.3648e-05	-42.5882	172.451	1451	Kramer-PhD
Sr_P045	120	New Zealand	Cantebury	Hope River	Plant	Deep-rooted Plant	Maytenus boaria	Plant	17.03.20	0.710954	2.4064e-05	-42.5882	172.451	1451	Kramer-PhD
Sr_P046	121	New Zealand	Cantebury	Poplar Conserve	Plant	Deep-rooted Plant	Leptospermum scoparium	Plant	17.03.20	0.711121	1.9328e-05	-42.5166	172.385	1932	Kramer-PhD
Sr_P047	121	New Zealand	Cantebury	Boyle Village	Plant	Medium-rooted Plant	Cordyline australis	Plant	17.03.20	0.709773	2.8608e-05	-42.5166	172.385	1932	Kramer-PhD
Sr_P052	123	New Zealand	West Coast	Mauria Hot Springs	Plant	Medium-rooted Plant	Phormium tenax/colensoi	Plant	17.03.20	0.712413	2.7424e-05	-42.3788	172.333	1958	Kramer-PhD
Sr_P053	123	New Zealand	West Coast	Mauria Hot Springs	Plant	Deep-rooted Plant	Podocarpus totara	Plant	17.03.20	0.711126	2.64e-05	-42.3788	172.333	1958	Kramer-PhD
Sr_P054	123	New Zealand	West Coast	Mauria Hot Springs	Plant	Short-rooted Plant	Daucus carota	Plant	17.03.20	0.708709	2.6656e-05	-42.3788	172.333	1958	Kramer-PhD
Sr_P055	124	New Zealand	West Coast	Mauria	Plant	Short-rooted Plant	Daucus carota	Plant	17.03.20	0.71087	2.4832e-05	-42.1847	172.219	1185	Kramer-PhD
Sr_P056	124	New Zealand	West Coast	Mauria	Plant	Deep-rooted Plant	Leptospermum scoparium	Plant	17.03.20	0.711412	2.6528e-05	-42.1847	172.219	1185	Kramer-PhD
Sr_P057	124	New Zealand	West Coast	Mauria	Plant	Medium-rooted Plant	Pteridium esculentum	Plant	17.03.20	0.710882	2.272e-05	-42.1847	172.219	1185	Kramer-PhD
Sr_P058	125	New Zealand	Tasman	State HWY 65	Plant	Medium-rooted Plant	Phormium tenax/colensoi	Plant	17.03.20	0.708672	2.8576e-05	-41.9973	172.224	1177	Kramer-PhD
Sr_P059	125	New Zealand	Tasman	State HWY 65	Plant	Short-rooted Plant	Daucus carota	Plant	17.03.20	0.707965	2.3552e-05	-41.9973	172.224	1177	Kramer-PhD
Sr_P060	125	New Zealand	Tasman	State HWY 65	Plant	Deep-rooted Plant	Lophozonia menziesi	Plant	17.03.20	0.708967	2.2384e-05	-41.9973	172.224	1177	Kramer-PhD
Sr_P064	127	New Zealand	Tasman	Rest Area Mauria Falls-Murchison	Plant	Short-rooted Plant	Trifolium pratense	Plant	17.03.20	0.709591	2.8032e-05	-41.7703	172.23	513	Kramer-PhD
Sr_P065	127	New Zealand	Tasman	Rest Area Mauria Falls-Murchison	Plant	Medium-rooted Plant	Pteridium esculentum	Plant	17.03.20	0.710292	2.752e-05	-41.7703	172.23	513	Kramer-PhD
Sr_P066	127	New Zealand	Tasman	Rest Area Mauria Falls-Murchison	Plant	Deep-rooted Plant	Leptospermum scoparium	Plant	17.03.20	0.710071	2.1344e-05	-41.7703	172.23	513	Kramer-PhD
Sr_P067	128	New Zealand	Tasman	Longford	Plant	Short-rooted Plant	Trifolium pratense	Plant	17.03.20	0.705878	2.4832e-05	-41.7867	172.369	637	Kramer-PhD
Sr_P068	128	New Zealand	Tasman	Longford	Plant	Medium-rooted Plant	Pteridium esculentum	Plant	17.03.20	0.706146	2.4384e-05	-41.7867	172.369	637	Kramer-PhD
Sr_P069	128	New Zealand	Tasman	Longford	Plant	Deep-rooted Plant	Chamaecyparis lawsoniana	Plant	17.03.20	0.70642	2.624e-05	-41.7867	172.369	637	Kramer-PhD
Sr_P070	129	New Zealand	Tasman	Kawatiri	Plant	Short-rooted Plant	Daucus carota	Plant	18.03.20	0.706884	2.5376e-05	-41.6929	172.618	1188	Kramer-PhD
Sr_P071	129	New Zealand	Tasman	Kawatiri	Plant	Medium-rooted Plant	Phormium tenax/colensoi	Plant	18.03.20	0.709275	3.264e-05	-41.6929	172.618	1188	Kramer-PhD
Sr_P072	129	New Zealand	Tasman	Kawatiri	Plant	Deep-rooted Plant	Fuscospora cliffortioides	Plant	18.03.20	0.706643	2.432e-05	-41.6929	172.618	1188	Kramer-PhD
Sr_P073	130	New Zealand	Tasman	Motupiko	Plant	Short-rooted Plant	Rubus fruticosus	Plant	18.03.20	0.708326	2.2432e-05	-41.6318	172.694	1497	Kramer-PhD
Sr_P074	130	New Zealand	Tasman	Motupiko	Plant	Medium-rooted Plant	Pteridium esculentum	Plant	18.03.20	0.708448	2.4352e-05	-41.6318	172.694	1497	Kramer-PhD
Sr_P075	130	New Zealand	Tasman	Motupiko	Plant	Deep-rooted Plant	Salix aegyptiaca	Plant	18.03.20	0.70823	2.7712e-05	-41.6318	172.694	1497	Kramer-PhD
Sr_P077	131	New Zealand	Tasman	Motueka	Plant	Medium-rooted Plant	Carmichaelia australis	Plant	18.03.20	0.708021	2.3584e-05	-41.4491	172.831	658	Kramer-PhD
Sr_P078	131	New Zealand	Tasman	Motueka	Plant	Deep-rooted Plant	Crataegus monogyna	Plant	18.03.20	0.708041	2.6016e-05	-41.4491	172.831	658	Kramer-PhD
Sr_P079	132	New Zealand	Tasman	Motueka Valley	Plant	Short-rooted Plant	Daucus carota	Plant	18.03.20	0.705613	3.024e-05	-41.2686	172.821	309	Kramer-PhD
Sr_P080	132	New Zealand	Tasman	Motueka Valley	Plant	Medium-rooted Plant	Phormium tenax/colensoi	Plant	18.03.20	0.705824	2.6112e-05	-41.2686	172.821	309	Kramer-PhD
Sr_P081	132	New Zealand	Tasman	Motueka Valley	Plant	Deep-rooted Plant	Gleditsia triacanthos	Plant	18.03.20	0.706142	2.5184e-05	-41.2686	172.821	309	Kramer-PhD
Sr_P082	133	New Zealand	Tasman	Ngatimoti Memorial Hall	Plant	Short-rooted Plant	Daucus carota	Plant	18.03.20	0.706854	2.2464e-05	-41.2005	172.888	197	Kramer-PhD
Sr_P083	133	New Zealand	Tasman	Ngatimoti Memorial Hall	Plant	Medium-rooted Plant	Cordyline australis	Plant	18.03.20	0.706342	2.6464e-05	-41.2005	172.888	197	Kramer-PhD
Sr_P084	133	New Zealand	Tasman	Ngatimoti Memorial Hall	Plant	Deep-rooted Plant	Acer psuedoplatanus	Plant	18.03.20	0.706229	2.6336e-05	-41.2005	172.888	197	Kramer-PhD
Sr_P085	134	New Zealand	Tasman	Takaka Hill	Plant	Short-rooted Plant	Daucus carota	Plant	18.03.20	0.706299	2.0544e-05	-41.0354	172.942	1101	Kramer-PhD
Sr_P086	134	New Zealand	Tasman	Takaka Hill	Plant	Medium-rooted Plant	Pteridium esculentum	Plant	18.03.20	0.706467	2.3712e-05	-41.0354	172.942	1101	Kramer-PhD
Sr_P087	134	New Zealand	Tasman	Takaka Hill	Plant	Deep-rooted Plant	Psuedotsuga menziesii	Plant	18.03.20	0.705416	2.5888e-05	-41.0354	172.942	1101	Kramer-PhD
Sr_P103	143	New Zealand	Tasman	Onekaka Trailer Camp	Plant	Short-rooted Plant	Daucus carota	Plant	18.03.20	0.709126	2.2496e-05	-40.7423	172.696	78	Kramer-PhD
Sr_P104	143	New Zealand	Tasman	Onekaka Trailer Camp	Plant	Medium-rooted Plant	Austroderia toetoe	Plant	18.03.20	0.708614	2.784e-05	-40.7423	172.696	78	Kramer-PhD
Sr_P105	143	New Zealand	Tasman	Onekaka Trailer Camp	Plant	Deep-rooted Plant	Acacia Melanoxylon	Plant	18.03.20	0.70829	2.304e-05	-40.7423	172.696	78	Kramer-PhD
Sr_P106	144	New Zealand	Tasman	Ruataniwha Inlet	Plant	Short-rooted Plant	Leptopteris superba	Plant	19.03.20	0.708465	2.5984e-05	-40.6215	172.676	47	Kramer-PhD
Sr_P107	144	New Zealand	Tasman	Ruataniwha Inlet	Plant	Medium-rooted Plant	Phormium tenax/colensoi	Plant	19.03.20	0.708607	2.384e-05	-40.6215	172.676	47	Kramer-PhD
Sr_P108	144	New Zealand	Tasman	Ruataniwha Inlet	Plant	Deep-rooted Plant	Leptospermum scoparium	Plant	19.03.20	0.709176	2.896e-05	-40.6215	172.676	47	Kramer-PhD
Sr_P109	145	New Zealand	Tasman	Collingwood	Plant	Short-rooted Plant	Daucus carota	Plant	19.03.20	0.708695	2.1888e-05	-40.6761	172.683	31	Kramer-PhD
Sr_P110	145	New Zealand	Tasman	Collingwood	Plant	Medium-rooted Plant	Phormium tenax/colensoi	Plant	19.03.20	0.708973	2.4736e-05	-40.6761	172.683	31	Kramer-PhD
Sr_P111	146	New Zealand	Tasman	Collingwood	Plant	Deep-rooted Plant	Pittosporum crassifolium	Plant	19.03.20	0.707535	2.3968e-05	-40.6793	172.686	31	Kramer-PhD
Sr_P115	148	New Zealand	Nelson	Nelson	Plant	Short-rooted Plant	Solanum nigrum	Plant	19.03.20	0.708118	2.5632e-05	-41.2802	173.243	17	Kramer-PhD
Sr_P116	148	New Zealand	Nelson	Nelson	Plant	Medium-rooted Plant	Phormium tenax/colensoi	Plant	19.03.20	0.708893	2.2272e-05	-41.2802	173.243	17	Kramer-PhD
Sr_P117	148	New Zealand	Nelson	Nelson	Plant	Deep-rooted Plant	Araucaria heterophylla	Plant	19.03.20	0.708798	2.768e-05	-41.2802	173.243	17	Kramer-PhD
Sr_P118	150	New Zealand	Nelson	Paddy's Knob Lookout	Plant	Deep-rooted Plant	Alectryon excelsus	Plant	20.03.20	0.707507	2.2016e-05	-41.2823	173.252	NA	Kramer-PhD
Sr_P119	150	New Zealand	Nelson	Paddy's Knob Lookout	Plant	Short-rooted Plant	Arthropodium cirratum	Plant	20.03.20	0.708058	2.4096e-05	-41.2823	173.252	NA	Kramer-PhD
Sr_P120	150	New Zealand	Nelson	Paddy's Knob Lookout	Plant	Medium-rooted Plant	Phormium tenax/colensoi	Plant	20.03.20	0.707381	2.8768e-05	-41.2823	173.252	NA	Kramer-PhD
Sr_P121	151	New Zealand	Nelson	Miyazu Reserve	Plant	Short-rooted Plant	Arthropodium cirratum	Plant	20.03.20	0.707289	2.5696e-05	-41.2533	173.306	NA	Kramer-PhD
Sr_P122	151	New Zealand	Nelson	Miyazu Reserve	Plant	Medium-rooted Plant	Phormium tenax/colensoi	Plant	20.03.20	0.70673	2.4896e-05	-41.2533	173.306	NA	Kramer-PhD
Sr_P123	151	New Zealand	Nelson	Miyazu Reserve	Plant	Deep-rooted Plant	Pittosporum crassifolium	Plant	20.03.20	0.707081	2.3904e-05	-41.2533	173.306	NA	Kramer-PhD
Sr_P124	152	New Zealand	Nelson	Hira	Plant	Medium-rooted Plant	Carmichaelia australis	Plant	20.03.20	0.70512	3.0752e-05	-41.2266	173.398	NA	Kramer-PhD
Sr_P125	152	New Zealand	Nelson	Hira	Plant	Short-rooted Plant	Daucus carota	Plant	20.03.20	0.70667	2.0896e-05	-41.2266	173.398	NA	Kramer-PhD
Sr_P126	152	New Zealand	Nelson	Hira	Plant	Deep-rooted Plant	Psuedotsuga menziesii	Plant	20.03.20	0.707008	2.5184e-05	-41.2266	173.398	NA	Kramer-PhD
Sr_P127	153	New Zealand	Nelson	State HWY 6 Nelson/Marlborough border	Plant	Short-rooted Plant	Daucus carota	Plant	20.03.20	0.708122	2.4928e-05	-41.159	173.531	NA	Kramer-PhD
Sr_P128	153	New Zealand	Nelson	State HWY 6 Nelson/Marlborough border	Plant	Medium-rooted Plant	Carmichaelia australis	Plant	20.03.20	0.707142	2.5856e-05	-41.159	173.531	NA	Kramer-PhD
Sr_P129	153	New Zealand	Nelson	State HWY 6 Nelson/Marlborough border	Plant	Deep-rooted Plant	Pinus radiata	Plant	20.03.20	0.707215	2.4608e-05	-41.159	173.531	NA	Kramer-PhD
Sr_P130	154	New Zealand	Marlborough	Forester's Café	Plant	Short-rooted Plant	Anemanthele lessoniana	Plant	20.03.20	0.708998	2.944e-05	-41.2056	173.571	NA	Kramer-PhD
Sr_P131	154	New Zealand	Marlborough	Forester's Café	Plant	Medium-rooted Plant	Phormium tenax/colensoi	Plant	20.03.20	0.708672	2.144e-05	-41.2052	173.571	NA	Kramer-PhD
Sr_P132	154	New Zealand	Marlborough	Forester's Café	Plant	Deep-rooted Plant	Podocarpus totara	Plant	20.03.20	0.708736	2.5696e-05	-41.2052	173.571	NA	Kramer-PhD
Sr_P133	155	New Zealand	Marlborough	Pelorus Bridge	Plant	Short-rooted Plant	Daucus carota	Plant	20.03.20	0.708453	2.4832e-05	-41.2988	173.573	NA	Kramer-PhD
Sr_P134	155	New Zealand	Marlborough	Pelorus Bridge	Plant	Medium-rooted Plant	Pteridium esculentum	Plant	20.03.20	0.707348	2.6416e-05	-41.2988	173.573	NA	Kramer-PhD
Sr_P135	156	New Zealand	Marlborough	Pelorus Bridge	Plant	Deep-rooted Plant	Leptospermum scoparium	Plant	20.03.20	0.707688	2.0416e-05	-41.2988	173.573	NA	Kramer-PhD
Sr_P136	157	New Zealand	Marlborough	Okaramio	Plant	Short-rooted Plant	Daucus carota	Plant	20.03.20	0.707879	2.8512e-05	-41.4358	173.771	NA	Kramer-PhD
Sr_P137	157	New Zealand	Marlborough	Okaramio	Plant	Medium-rooted Plant	need ID	Plant	20.03.20	0.708099	2.4768e-05	-41.4358	173.771	NA	Kramer-PhD
Sr_P138	157	New Zealand	Marlborough	Okaramio	Plant	Deep-rooted Plant	Pinus radiata	Plant	20.03.20	0.708429	2.2752e-05	-41.4358	173.771	NA	Kramer-PhD
Sr_P142	163	New Zealand	Wellington	Wellington	Plant	Short-rooted Plant	Trifolium pratense	Plant	21.03.20	0.708491	3.0048e-05	-41.3036	174.825	42	Kramer-PhD
Sr_P143	163	New Zealand	Wellington	Wellington	Plant	Medium-rooted Plant	Phormium tenax/colensoi	Plant	21.03.20	0.709016	2.5152e-05	-41.3036	174.825	42	Kramer-PhD
Sr_P144	163	New Zealand	Wellington	Wellington	Plant	Deep-rooted Plant	Pinus radiata	Plant	21.03.20	0.709326	2.4992e-05	-41.3036	174.825	42	Kramer-PhD
Sr_P145	164	New Zealand	Wellington	Petone	Plant	Medium-rooted Plant	Phormium tenax/colensoi	Plant	21.03.20	0.709404	2.5824e-05	-41.2247	174.86	31	Kramer-PhD
Sr_P146	164	New Zealand	Wellington	Petone	Plant	Deep-rooted Plant	Metrosideros excelsa	Plant	21.03.20	0.709395	2.5312e-05	-41.2247	174.86	31	Kramer-PhD
Sr_P147	164	New Zealand	Wellington	Petone	Plant	Short-rooted Plant	Solanum nigrum	Plant	21.03.20	0.70558	3.264e-05	-41.2247	174.86	31	Kramer-PhD
Sr_P148	165	New Zealand	Wellington	Remutaka Hill	Plant	Short-rooted Plant	Daucus carota	Plant	21.03.20	0.709796	2.3872e-05	-41.1033	175.211	1159	Kramer-PhD
Sr_P149	165	New Zealand	Wellington	Remutaka Hill	Plant	Medium-rooted Plant	Carmichaelia australis	Plant	21.03.20	0.709916	2.5216e-05	-41.1033	175.211	1159	Kramer-PhD
Sr_P150	166	New Zealand	Wellington	Remutaka Hill	Plant	Short-rooted Plant	Trifolium pratense	Plant	21.03.20	0.709306	2.6368e-05	-41.1147	175.232	1835	Kramer-PhD
Sr_P151	166	New Zealand	Wellington	Remutaka Hill	Plant	Medium-rooted Plant	Austroderia toetoe	Plant	21.03.20	0.709519	2.3008e-05	-41.1147	175.232	1835	Kramer-PhD
Sr_P152	166	New Zealand	Wellington	Remutaka Hill	Plant	Deep-rooted Plant	Veronica sp.	Plant	21.03.20	0.708352	2.8192e-05	-41.1147	175.232	1835	Kramer-PhD
Sr_P153	167	New Zealand	Manawatu-Wanganui	Pukaha National Wildlife Center	Plant	Short-rooted Plant	Solanum nigrum	Plant	21.03.20	0.709233	3.232e-05	-40.7205	175.64	949	Kramer-PhD
Sr_P154	167	New Zealand	Manawatu-Wanganui	Pukaha National Wildlife Center	Plant	Medium-rooted Plant	Phormium tenax/colensoi	Plant	21.03.20	0.709517	2.64e-05	-40.7205	175.64	949	Kramer-PhD
Sr_P155	167	New Zealand	Manawatu-Wanganui	Pukaha National Wildlife Center	Plant	Deep-rooted Plant	Dacrycarpus dacrydioides	Plant	21.03.20	0.708055	2.2368e-05	-40.7205	175.64	949	Kramer-PhD
Sr_P156	168	New Zealand	Manawatu-Wanganui	Woodville	Plant	Short-rooted Plant	Polygala myrtifolia	Plant	21.03.20	0.708561	2.7712e-05	-40.3386	175.892	279	Kramer-PhD
Sr_P157	168	New Zealand	Manawatu-Wanganui	Woodville	Plant	Medium-rooted Plant	Phormium tenax/colensoi	Plant	21.03.20	0.709283	2.7232e-05	-40.3386	175.892	279	Kramer-PhD
Sr_P158	168	New Zealand	Manawatu-Wanganui	Woodville	Plant	Deep-rooted Plant	Populus deltoides	Plant	21.03.20	0.709209	2.8288e-05	-40.3386	175.892	279	Kramer-PhD
Sr_P159	169	New Zealand	Hawke's Bay	Poukawa	Plant	Short-rooted Plant	Daucus carota	Plant	21.03.20	0.708738	2.656e-05	-39.7392	176.737	133	Kramer-PhD
Sr_P160	169	New Zealand	Hawke's Bay	Poukawa	Plant	Deep-rooted Plant	Alectryon excelsus	Plant	21.03.20	0.708864	2.4592e-05	-39.7392	176.737	133	Kramer-PhD
Sr_P161	169	New Zealand	Hawke's Bay	Poukawa	Plant	Medium-rooted Plant	Phormium tenax/colensoi	Plant	21.03.20	0.708665	2.224e-05	-39.7392	176.737	133	Kramer-PhD
Sr_P162	170	New Zealand	Hawke's Bay	Napier	Plant	Short-rooted Plant	Trifolium pratense	Plant	22.03.20	0.708801	2.5248e-05	-39.5658	176.924	1	Kramer-PhD
Sr_P163	170	New Zealand	Hawke's Bay	Napier	Plant	Medium-rooted Plant	Phormium tenax/colensoi	Plant	22.03.20	0.708847	2.5792e-05	-39.5658	176.924	1	Kramer-PhD
Sr_P164	170	New Zealand	Hawke's Bay	Napier	Plant	Deep-rooted Plant	Araucaria heterophylla	Plant	22.03.20	0.708773	2.56e-05	-39.5658	176.924	1	Kramer-PhD
Sr_P165	171	New Zealand	Auckland	Matherson Bay Reserve	Plant	Short-rooted Plant	Pennisetum clandestinum	Plant	30.06.20	0.708748	2.4384e-05	-36.3007	174.797	419	Kramer-PhD
Sr_P166	171	New Zealand	Auckland	Matherson Bay Reserve	Plant	Medium-rooted Plant	Phormium tenax/colensoi	Plant	30.06.20	0.708733	3.1008e-05	-36.3007	174.797	419	Kramer-PhD
Sr_P167	171	New Zealand	Auckland	Matherson Bay Reserve	Plant	Deep-rooted Plant	Metrosideros excelsa	Plant	30.06.20	0.709213	2.9312e-05	-36.3007	174.797	419	Kramer-PhD
Sr_P171	173	New Zealand	Northland	Baldrock View Farm, Topuni	Plant	Medium-rooted Plant	Pteridium esculentum	Plant	30.06.20	0.708173	2.464e-05	-36.1893	174.454	293	Kramer-PhD
Sr_P172	173	New Zealand	Northland	Baldrock View Farm, Topuni	Plant	Short-rooted Plant	Daucus carota	Plant	30.06.20	0.708176	2.4672e-05	-36.1893	174.454	293	Kramer-PhD
Sr_P173	173	New Zealand	Northland	Baldrock View Farm, Topuni	Plant	Deep-rooted Plant	Pinus radiata	Plant	30.06.20	0.708416	3.392e-05	-36.1893	174.454	293	Kramer-PhD
Sr_P174	174	New Zealand	Northland	HWY 1 meets Baldrock Rd	Plant	Deep-rooted Plant	Melicytus ramiflorus	Plant	30.06.20	0.708085	2.3584e-05	-36.1125	174.434	289	Kramer-PhD
Sr_P175	174	New Zealand	Northland	HWY 1 meets Baldrock Rd	Plant	Short-rooted Plant	Rubus fruticosus	Plant	30.06.20	0.707447	2.1504e-05	-36.1125	174.434	289	Kramer-PhD
Sr_P176	174	New Zealand	Northland	HWY 1 meets Baldrock Rd	Plant	Medium-rooted Plant	Austroderia toetoe	Plant	30.06.20	0.707156	2.2272e-05	-36.1125	174.434	289	Kramer-PhD
Sr_P183	177	New Zealand	Northland	Maromaku	Plant	Short-rooted Plant	Pennisetum clandestinum	Plant	30.06.20	0.707407	2.912e-05	-35.4813	174.119	598	Kramer-PhD
Sr_P184	177	New Zealand	Northland	Maromaku	Plant	Medium-rooted Plant	Phormium tenax/colensoi	Plant	30.06.20	0.707492	2.8288e-05	-35.4813	174.119	598	Kramer-PhD
Sr_P185	177	New Zealand	Northland	Maromaku	Plant	Deep-rooted Plant	Paraserianthes lopantha	Plant	30.06.20	0.707646	2.9344e-05	-35.4813	174.119	598	Kramer-PhD
Sr_P189	179	New Zealand	Northland	Kerikeri Paradise Garden Cottage Rest Stop	Plant	Short-rooted Plant	Pennisetum clandestinum	Plant	30.06.20	0.70753	2.5248e-05	-35.1242	173.873	707	Kramer-PhD
Sr_P190	179	New Zealand	Northland	Kerikeri Paradise Garden Cottage Rest Stop	Plant	Medium-rooted Plant	Cordyline australis	Plant	30.06.20	0.707814	3.48616e-05	-35.1242	173.873	707	Kramer-PhD
Sr_P191	179	New Zealand	Northland	Kerikeri Paradise Garden Cottage Rest Stop	Plant	Deep-rooted Plant	Pinus radiata	Plant	30.06.20	0.708911	2.4544e-05	-35.1242	173.873	707	Kramer-PhD
Sr_P192	180	New Zealand	Northland	B/n Manganui & Kaeo HWY 10	Plant	Short-rooted Plant	Arthropodium cirratum	Plant	30.06.20	0.707509	2.832e-05	-35.0247	173.646	309	Kramer-PhD
Sr_P193	180	New Zealand	Northland	B/n Manganui & Kaeo HWY 11	Plant	Medium-rooted Plant	Austroderia toetoe	Plant	30.06.20	0.707941	2.6176e-05	-35.0247	173.646	309	Kramer-PhD
Sr_P194	180	New Zealand	Northland	B/n Manganui & Kaeo HWY 12	Plant	Deep-rooted Plant	Erythrina xskyesii	Plant	30.06.20	0.707676	2.6336e-05	-35.0247	173.646	309	Kramer-PhD
Sr_P198	182	New Zealand	Northland	Kaingaroa School Turnout	Plant	Short-rooted Plant	Dipogon lignosus	Plant	01.07.20	0.708433	2.7328e-05	-35.0252	173.33	17	Kramer-PhD
Sr_P199	182	New Zealand	Northland	Kaingaroa School Turnout	Plant	Medium-rooted Plant	Austroderia toetoe	Plant	01.07.20	0.708104	2.6176e-05	-35.0252	173.33	17	Kramer-PhD
Sr_P200	182	New Zealand	Northland	Kaingaroa School Turnout	Plant	Deep-rooted Plant	Cupressus sempervirens	Plant	01.07.20	0.708553	2.0896e-05	-35.0252	173.33	17	Kramer-PhD
Sr_P201	183	New Zealand	Northland	Rarawa Beach & Campground	Plant	Short-rooted Plant	Chionochloa rubra	Plant	01.07.20	0.709084	2.2656e-05	-34.7184	173.077	16	Kramer-PhD
Sr_P202	184	New Zealand	Northland	Rarawa Beach & Campground	Plant	Medium-rooted Plant	Phormium tenax/colensoi	Plant	01.07.20	0.709136	2.9472e-05	-34.7184	173.077	16	Kramer-PhD
Sr_P203	184	New Zealand	Northland	Rarawa Beach & Campground	Plant	Deep-rooted Plant	Metrosideros excelsa	Plant	01.07.20	0.708731	2.2464e-05	-34.7184	173.077	16	Kramer-PhD
Sr_P204	185	New Zealand	Northland	Just outside Te Kao Bay HWY 1F	Plant	Short-rooted Plant	Phormium tenax/colensoi	Plant	01.07.20	0.708604	2.48e-05	-34.6064	172.95	225	Kramer-PhD
Sr_P205	185	New Zealand	Northland	Just outside Te Kao Bay HWY 1F	Plant	Medium-rooted Plant	Phormium tenax/colensoi	Plant	01.07.20	0.708771	2.5664e-05	-34.6064	172.95	225	Kramer-PhD
Sr_P206	185	New Zealand	Northland	Just outside Te Kao Bay HWY 1F	Plant	Deep-rooted Plant	Pinus radiata	Plant	01.07.20	0.708926	4.672e-05	-34.6064	172.95	225	Kramer-PhD
Sr_P207	187	New Zealand	Northland	Cape Reinga Lighthouse	Plant	Medium-rooted Plant	Cordyline australis	Plant	01.07.20	0.708458	2.6432e-05	-34.4301	172.682	732	Kramer-PhD
Sr_P208	187	New Zealand	Northland	Cape Reinga Lighthouse	Plant	Deep-rooted Plant	Metrosideros excelsa	Plant	01.07.20	0.708063	3.99736e-05	-34.4301	172.682	732	Kramer-PhD
Sr_P209	188	New Zealand	Northland	Pukenui Wharf near Houhora	Plant	Short-rooted Plant	Dipogon lignosus	Plant	01.07.20	0.708727	3.54483e-05	-34.8145	173.119	55	Kramer-PhD
Sr_P210	188	New Zealand	Northland	Pukenui Wharf near Houhora	Plant	Medium-rooted Plant	Phormium tenax/colensoi	Plant	01.07.20	0.708406	2.71938e-05	-34.8145	173.119	55	Kramer-PhD
Sr_P211	188	New Zealand	Northland	Pukenui Wharf near Houhora	Plant	Deep-rooted Plant	Metrosideros excelsa	Plant	01.07.20	0.708617	3.3018e-05	-34.8145	173.119	55	Kramer-PhD
Sr_P230	195	New Zealand	Northland	Tokatoka	Plant	Medium-rooted Plant	Phormium tenax/colensoi	Plant	02.07.20	0.708301	3.33532e-05	-36.0708	173.973	45	Kramer-PhD
Sr_P231	196	New Zealand	Northland	Matakohe Holiday Park	Plant	Medium-rooted Plant	Phormium tenax/colensoi	Plant	03.07.20	0.708137	2.76128e-05	-36.1348	174.19	-118	Kramer-PhD
Sr_P232	196	New Zealand	Northland	Matakohe Holiday Park	Plant	Short-rooted Plant	Arthropodium cirratum	Plant	03.07.20	0.707941	3.10905e-05	-36.1348	174.19	-118	Kramer-PhD
Sr_P233	196	New Zealand	Northland	Matakohe Holiday Park	Plant	Deep-rooted Plant	Dysoxylum spectabile	Plant	03.07.20	0.70813	2.92469e-05	-36.1348	174.19	-118	Kramer-PhD
Sr_P254	204	New Zealand	Waikato	Tamahere Reserve	Plant	Short-rooted Plant	Solanum nigrum	Plant	04.07.21	0.706909	2.9216e-05	-37.8265	175.363	235	Kramer-PhD
Sr_P255	204	New Zealand	Waikato	Tamahere Reserve	Plant	Medium-rooted Plant	Phormium tenax/colensoi	Plant	04.07.21	0.706763	2.208e-05	-37.8265	175.363	235	Kramer-PhD
Sr_P256	204	New Zealand	Waikato	Tamahere Reserve	Plant	Deep-rooted Plant	Pinus radiata	Plant	04.07.21	0.706748	2.6784e-05	-37.8265	175.363	235	Kramer-PhD
Sr_P271	211	New Zealand	Waikato	Ngahewa Lake Wetland	Plant	Short-rooted Plant	Rubus fruticosus	Plant	05.07.20	0.705806	2.58529e-05	-38.3157	176.375	1401	Kramer-PhD
Sr_P272	211	New Zealand	Waikato	Ngahewa Lake Wetland	Plant	Medium-rooted Plant	Phormium tenax/colensoi	Plant	05.07.20	0.706227	3.54483e-05	-38.3157	176.375	1401	Kramer-PhD
Sr_P273	211	New Zealand	Waikato	Ngahewa Lake Wetland	Plant	Deep-rooted Plant	Podocarpus totara	Plant	05.07.20	0.706545	2.73614e-05	-38.3157	176.375	1401	Kramer-PhD
Sr_P280	214	New Zealand	Waikato	Scenic View point north of Bulli Point	Plant	Short-rooted Plant	Rubus fruticosus	Plant	05.07.20	0.705901	3.18029e-05	-38.8802	175.973	1197	Kramer-PhD
Sr_P281	214	New Zealand	Waikato	Scenic View point north of Bulli Point	Plant	Medium-rooted Plant	Phormium tenax/colensoi	Plant	05.07.20	0.705955	4.52531e-05	-38.8802	175.973	1197	Kramer-PhD
Sr_P282	214	New Zealand	Waikato	Scenic View point north of Bulli Point	Plant	Deep-rooted Plant	Sophora microphylla	Plant	05.07.20	0.705894	3.23062e-05	-38.8802	175.973	1197	Kramer-PhD
Sr_P283	215	New Zealand	Waikato	Scenic Lookout HWY 47	Plant	Short-rooted Plant	Rubus fruticosus	Plant	05.07.20	0.705886	3.28923e-05	-38.9903	175.764	1791	Kramer-PhD
Sr_P284	215	New Zealand	Waikato	Scenic Lookout HWY 47	Plant	Medium-rooted Plant	Pteridium esculentum	Plant	05.07.20	0.705832	3.38979e-05	-38.9903	175.764	1791	Kramer-PhD
Sr_P285	215	New Zealand	Waikato	Scenic Lookout HWY 47	Plant	Deep-rooted Plant	Kunzea ericoides	Plant	05.07.20	0.707027	2.72776e-05	-38.9903	175.764	1791	Kramer-PhD
Sr_P286	216	New Zealand	Manawatu-Wanganui	Tawhai Falls (Gollum's Pool)	Plant	Short-rooted Plant	Sticherus cunninghamii	Plant	05.07.20	0.706985	3.81299e-05	-39.1753	175.513	3217	Kramer-PhD
Sr_P287	216	New Zealand	Manawatu-Wanganui	Tawhai Falls (Gollum's Pool)	Plant	Medium-rooted Plant	Phormium tenax/colensoi	Plant	05.07.20	0.709919	3.98479e-05	-39.1753	175.513	3217	Kramer-PhD
Sr_P288	216	New Zealand	Manawatu-Wanganui	Tawhai Falls (Gollum's Pool)	Plant	Deep-rooted Plant	Fuscospora cliffortioides	Plant	05.07.20	0.706156	4.2739e-05	-39.1753	175.513	3217	Kramer-PhD
Sr_P296	220	New Zealand	Manawatu-Wanganui	Taihape Golf Course Rest Stop	Plant	Short-rooted Plant	Rubus fruticosus	Plant	06.07.20	0.708262	2.85346e-05	-39.6423	175.768	1501	Kramer-PhD
Sr_P297	220	New Zealand	Manawatu-Wanganui	Taihape Golf Course Rest Stop	Plant	Medium-rooted Plant	Phormium tenax/colensoi	Plant	06.07.20	0.708662	2.78465e-05	-39.6423	175.768	1501	Kramer-PhD
Sr_P298	220	New Zealand	Manawatu-Wanganui	Taihape Golf Course Rest Stop	Plant	Deep-rooted Plant	Sophora microphylla	Plant	06.07.20	0.708495	3.1761e-05	-39.6423	175.768	1501	Kramer-PhD
Sr_P299	221	New Zealand	Manawatu-Wanganui	Rangitikei Rest Stop	Plant	Short-rooted Plant	Hedera helix	Plant	06.07.20	0.708524	3.31437e-05	-39.828	175.782	1282	Kramer-PhD
Sr_P300	221	New Zealand	Manawatu-Wanganui	Rangitikei Rest Stop	Plant	Medium-rooted Plant	Phormium tenax/colensoi	Plant	06.07.20	0.708337	3.42331e-05	-39.828	175.782	1282	Kramer-PhD
Sr_P301	221	New Zealand	Manawatu-Wanganui	Rangitikei Rest Stop	Plant	Deep-rooted Plant	Pittosporum eugenioides	Plant	06.07.20	0.708447	3.29761e-05	-39.828	175.782	1282	Kramer-PhD
Sr_P303	222	New Zealand	Manawatu-Wanganui	Owlkatraz, Shannon	Plant	Medium-rooted Plant	Cordyline australis	Plant	06.07.20	0.708159	3.97641e-05	-40.552	175.414	111	Kramer-PhD
Sr_P304	222	New Zealand	Manawatu-Wanganui	Owlkatraz, Shannon	Plant	Deep-rooted Plant	Agonis flexuosa	Plant	06.07.20	0.708338	3.23057e-05	-40.552	175.414	111	Kramer-PhD
Sr_P306	223	New Zealand	Wellington	Paekakariki Rest Stop	Plant	Medium-rooted Plant	Corynocarpus laevigatus	Plant	06.07.20	0.708696	3.93869e-05	-40.9975	174.943	52	Kramer-PhD
Sr_P307	223	New Zealand	Wellington	Paekakariki Rest Stop	Plant	Deep-rooted Plant	Cupressus sempervirens	Plant	06.07.20	0.709497	3.33532e-05	-40.9975	174.943	52	Kramer-PhD
Sr_P314	31	New Zealand	Marlborough	Blenheim	Plant	Short-rooted Plant	Hedera helix	Plant	2013	0.709205	3.73338e-05	-41.4887	173.973	2.1336	Kramer-PhD
Sr_P316	31	New Zealand	Marlborough	Blenheim	Plant	Medium-rooted Plant		Plant	2013	0.70907	3.54483e-05	-41.4887	173.973	2.1336	Kramer-PhD
Sr_P317	31	New Zealand	Marlborough	Blenheim	Plant	Deep-rooted Plant	Cupressus sempervirens	Plant	2013	0.709101	2.9205e-05	-41.4887	173.973	2.1336	Kramer-PhD
Sr_P319	32	New Zealand	Marlborough	South of Blenheim 1	Plant	Medium-rooted Plant	Carmichaelia australis	Plant	2013	0.707233	3.66215e-05	-41.5655	174.033	25.908	Kramer-PhD
Sr_P322	32	New Zealand	Marlborough	South of Blenheim 1	Plant	Deep-rooted Plant	Griselinia littoralis	Plant	2013	0.707857	3.46521e-05	-41.5655	174.033	25.908	Kramer-PhD
Sr_P324	33	New Zealand	Marlborough	South of Blenheim 2	Plant	Short-rooted Plant	Phormium tenax/colensoi	Plant	2013	0.709196	3.26409e-05	-41.6175	174.06	116.738	Kramer-PhD
Sr_P327	33	New Zealand	Marlborough	South of Blenheim 2	Plant	Deep-rooted Plant	Leptospermum scoparium	Plant	2013	0.708658	3.92193e-05	-41.6175	174.06	116.738	Kramer-PhD
Sr_P329	34	New Zealand	Marlborough	South of river below Lake Grassmore	Plant	Medium-rooted Plant	Phormium tenax/colensoi	Plant	2013	0.707903	3.3856e-05	-41.8276	174.142	22.2504	Kramer-PhD
Sr_P332	34	New Zealand	Marlborough	South of river below Lake Grassmore	Plant	Deep-rooted Plant	Cupressus macrocarpa	Plant	2013	0.707494	3.28504e-05	-41.8276	174.142	22.2504	Kramer-PhD
PH102	PH 89	New Zealand	Owhiwa	Mount Tiger Rd	Plant	Deep-rooted Plant	Melicytus ramiflorus	Plant	2019	0.708544	0.00164758	-35.7237	174.416	268	B3_PH-KA
PH103	PH 90	New Zealand	Tangihua Ranges	Tangihua Ranges	Plant	Deep-rooted Plant	Corynocarpus laevigatus	Plant	2019	0.708298	0.00285836	-35.8939	174.132	130	B3_PH-KA
PH104	PH 91	New Zealand	Waiotira	Pikiwahine Rd	Plant	Deep-rooted Plant	Melicytus sp.	Plant	2019	0.708061	0.00123618	-35.9273	174.149	101	B3_PH-KA
PH105	PH 92	New Zealand	Mangapai	Graham Rd	Plant	Deep-rooted Plant	Vitex lucens	Plant	2019	0.708718	0.00129748	-35.8786	174.281	151	B3_PH-KA
PH106	PH 93	New Zealand	Mangapai	Thompson Rd	Plant	Deep-rooted Plant	Pittosporum indet.	Plant	2019	0.708843	0.00137953	-35.8474	174.266	79	B3_PH-KA
PH107	PH 94	New Zealand	Clevedon	Kimptons track	Plant	Deep-rooted Plant	Vitex lucens	Plant	2019	0.708443	0.00174915	-36.9743	175.034	214	B3_PH-KA
PH108	PH 95	New Zealand	Hunua Ranges	Otau Mountain Rd	Plant	Deep-rooted Plant	Melicytus ramiflorus	Plant	2019	0.709092	0.00151649	-37.023	175.097	347	B3_PH-KA
PH109	PH 98	New Zealand	Welcome Bay	Reid Rd	Plant	Deep-rooted Plant	Melicytus ramiflorus	Plant	2019	0.707593	0.00158846	-37.7287	176.271	108	B3_PH-KA
PH110	PH 100	New Zealand	Te Puke	Otawa Trig	Plant	Deep-rooted Plant	Coprosma indet.	Plant	2019	0.706875	0.00145367	-37.8006	176.246	572	B3_PH-KA
PH111	PH 101	New Zealand	Te Puke	Whareotetarakeho	Plant	Deep-rooted Plant	Corynocarpus laevigatus	Plant	2019	0.7075	0.00164202	-37.7801	176.257	420	B3_PH-KA
PH113	PH 103	New Zealand	Waimauku	Taylor Rd	Plant	Deep-rooted Plant	Prunus indet.	Plant	2019	0.707209	0.00141538	-36.739	174.497	85	B3_PH-KA
PH114	PH 104	New Zealand	Helensville	Kiwitahi Rd	Plant	Deep-rooted Plant	Coprosma indet.	Plant	2019	0.708347	0.00134266	-36.7059	174.475	194	B3_PH-KA
PH115	PH 105	New Zealand	Helensville	Rimmer Rd	Plant	Deep-rooted Plant	Melicytus ramiflorus	Plant	2019	0.70739	0.00131186	-36.69	174.377	142	B3_PH-KA
PH116	PH 106	New Zealand	Kaipara	Kane Rd	Plant	Deep-rooted Plant	Vitex lucens	Plant	2019	0.706936	0.00151343	-36.5716	174.291	163	B3_PH-KA
PH117	PH 107	New Zealand	Waiheke	Church Bay	Plant	Deep-rooted Plant	Vitex lucens	Plant	2019	0.706849	0.001375	-36.787	174.99	80	B3_PH-KA
PH119	DC8G	New Zealand	Whangarei	Kensington	Plant	Deep-rooted Plant	Citrus reticulata	Plant	2019	0.709759	0.0013728	-35.7075	174.323	NA	B3_PH-KA
PH120	DK8G	New Zealand	Whangarei	Kamo	Plant	Deep-rooted Plant	Citrus limon	Plant	2019	0.705902	0.00193051	-35.6861	174.306	NA	B3_PH-KA
PH121	DM1G	New Zealand	Whangarei	Ruakaka	Plant	Deep-rooted Plant	Citrus × sinensis	Plant	2019	0.709036	0.00182404	-35.8289	174.461	NA	B3_PH-KA
PH122	DO13G	New Zealand	Whangarei	Riverside	Plant	Deep-rooted Plant	Citrus × sinensis	Plant	2019	0.709387	0.00195562	-35.7304	174.343	NA	B3_PH-KA
PH123	DO6G	New Zealand	Whangarei	Onerahi	Plant	Deep-rooted Plant	Citrus limon	Plant	2019	0.70878	0.00115521	-35.7586	174.365	NA	B3_PH-KA
PH124	DR1G	New Zealand	Whangarei	Avenues	Plant	Deep-rooted Plant	Citrus limon	Plant	2019	0.708325	0.00146809	-35.7268	174.315	NA	B3_PH-KA
PH125	DR11G	New Zealand	Whangarei	Raumanga	Plant	Deep-rooted Plant	Citrus limon	Plant	2019	0.709113	0.00133111	-35.7446	174.298	NA	B3_PH-KA
PH126	DT5L	New Zealand	Whangarei	Tutukaka	Plant	Deep-rooted Plant	Acca sellowiana	Plant	2019	0.710281	0.00114125	-35.6172	174.528	NA	B3_PH-KA
PH127	WRN4P	New Zealand	Hikurangi		Plant	Deep-rooted Plant	Cucurbitaceae indet.	Plant	2019	0.708537	0.00133343	-35.5898	174.285	NA	B3_PH-KA
PH128	WRN6G	New Zealand	Ruatangata		Plant	Deep-rooted Plant	Populus indet.	Plant	2019	0.708451	0.00142818	-35.6631	174.185	NA	B3_PH-KA
PH129	WRN7G	New Zealand	Kokopu		Plant	Deep-rooted Plant	Rubus indet.	Plant	2019	0.707894	0.00149969	-35.7082	174.17	NA	B3_PH-KA
PH131	WRN9G	New Zealand	Ngunguru		Plant	Deep-rooted Plant	Vitis vinifera	Plant	2019	0.707717	0.0011313	-35.6342	174.484	NA	B3_PH-KA
PH132	WRS18G	New Zealand	Whangarei	Parua Bay	Plant	Deep-rooted Plant	Citrus limon	Plant	2019	0.709259	0.00119831	-35.7742	174.449	NA	B3_PH-KA
PH133	WRS1G	New Zealand	Waipu		Plant	Deep-rooted Plant	Griselinia littoralis	Plant	2019	0.707016	0.00125045	-35.9598	174.462	NA	B3_PH-KA
PH134	WRS3L	New Zealand	Tauraroa		Plant	Deep-rooted Plant	Vitis vinifera	Plant	2019	0.708146	0.00124537	-35.8714	174.223	NA	B3_PH-KA
PH135	EA12G	New Zealand	North Shore City	Torbay	Plant	Deep-rooted Plant	Citrus limon	Plant	2019	0.708083	0.00179914	-36.6909	174.752	NA	B3_PH-KA
PH136	EAA14G	New Zealand	Auckland	Glendowie	Plant	Deep-rooted Plant	Acca sellowiana	Plant	2019	0.705819	0.00109414	-36.8612	174.874	NA	B3_PH-KA
PH137	EB13G	New Zealand	North Shore City	Browns Bay	Plant	Deep-rooted Plant	Citrus indet.	Plant	2019	0.708497	0.00142145	-36.7132	174.745	NA	B3_PH-KA
PH138	EBB16P	New Zealand	Auckland	Pt England	Plant	Deep-rooted Plant	Citrus indet.	Plant	2019	0.706763	0.00140842	-36.8851	174.862	NA	B3_PH-KA
PH139	EC14G	New Zealand	North Shore City	Campbells Bay	Plant	Deep-rooted Plant	Citrus indet.	Plant	2019	0.709527	0.00110153	-36.7482	174.758	NA	B3_PH-KA
PH140	ECC26P	New Zealand	Manukau	Bucklands Beach	Plant	Deep-rooted Plant	Citrus indet.	Plant	2019	0.705937	0.0016506	-36.8835	174.906	NA	B3_PH-KA
PH201	ED18G	New Zealand	North Shore City	Castor Bay	Plant	Deep-rooted Plant	Acca sellowiana	Plant	2019	0.707835	0.00159127	-36.7577	174.759	NA	B3_PH-KA
PH202	EDD30G	New Zealand	Manukau	Howick	Plant	Deep-rooted Plant	Acca sellowiana	Plant	2019	0.707061	0.0015164	-36.8837	174.925	NA	B3_PH-KA
PH203	EDE10P	New Zealand	North Shore City	Devonport	Plant	Deep-rooted Plant	Citrus indet.	Plant	2019	0.708092	0.00333296	-36.828	174.775	NA	B3_PH-KA
PH204	EDE23G	New Zealand	North Shore City	Devonport	Plant	Deep-rooted Plant	Citrus indet.	Plant	2019	0.708526	0.00108931	-36.819	174.804	NA	B3_PH-KA
PH205	EDE32P	New Zealand	North Shore City	Bayswater	Plant	Deep-rooted Plant	Citrus indet.	Plant	2019	0.707289	0.00205767	-36.815	174.774	NA	B3_PH-KA
PH206	EDE39G	New Zealand	North Shore City	Takapuna	Plant	Deep-rooted Plant	Syzygium smithii	Plant	2019	0.709255	0.00148039	-36.7983	174.78	NA	B3_PH-KA
PH207	EEE39P	New Zealand	Auckland	Whitford	Plant	Deep-rooted Plant	Tree indet.	Plant	2019	0.706767	0.001347	-36.9429	174.996	NA	B3_PH-KA
PH209	EFF28P	New Zealand	Manukau	Pakuranga	Plant	Deep-rooted Plant	Citrus indet.	Plant	2019	0.706692	0.00184603	-36.907	174.896	NA	B3_PH-KA
PH210	EG22P	New Zealand	North Shore City	Beach Haven	Plant	Deep-rooted Plant	Acca sellowiana	Plant	2019	0.708507	0.00119752	-36.7963	174.683	NA	B3_PH-KA
PH213	EGG26G	New Zealand	Auckland	Otahuhu	Plant	Deep-rooted Plant	Acca sellowiana	Plant	2019	0.707003	0.0014451	-36.9504	174.848	NA	B3_PH-KA
PH214	EH10G	New Zealand	North Shore City	Hillcrest	Plant	Deep-rooted Plant	Citrus indet.	Plant	2019	0.706578	0.00104447	-36.7961	174.725	NA	B3_PH-KA
PH215	EHA12G	New Zealand	Manukau	favona	Plant	Deep-rooted Plant	Citrus indet.	Plant	2019	0.708385	0.00204659	-36.95	174.809	NA	B3_PH-KA
PH216	EHH5P	New Zealand	Manukau	Mangere	Plant	Deep-rooted Plant	Vitex lucens	Plant	2019	0.706855	0.00123548	-36.9902	174.755	NA	B3_PH-KA
PH217	EI12G	New Zealand	North Shore City	Glenfield	Plant	Deep-rooted Plant	Acca sellowiana	Plant	2019	0.708249	0.00104116	-36.7716	174.732	NA	B3_PH-KA
PH218	EIA13G	New Zealand	Auckland	Greenhithe	Plant	Deep-rooted Plant	Syzygium smithii	Plant	2019	0.70679	0.00186797	-36.7709	174.694	NA	B3_PH-KA
PH219	EIA34G	New Zealand	Auckland	Greenhithe	Plant	Deep-rooted Plant	Vitis viniferafruit	Plant	2019	0.706689	0.00146955	-36.7752	174.677	NA	B3_PH-KA
PH220	EII37G	New Zealand	Manukau	Mangere	Plant	Deep-rooted Plant	Citrus indet.	Plant	2019	0.707416	0.00152419	-36.9726	174.829	NA	B3_PH-KA
PH221	EJ18G	New Zealand	Waitakere	Whenuapai	Plant	Deep-rooted Plant	Citrus indet.	Plant	2019	0.708153	0.00160597	-36.781	174.638	NA	B3_PH-KA
PH222	EJ21G	New Zealand	Waitakere	Herald Island	Plant	Deep-rooted Plant	Acca sellowiana	Plant	2019	0.708299	0.00107049	-36.7809	174.653	NA	B3_PH-KA
PH224	EJJ46P	New Zealand	Auckland	Wiri	Plant	Deep-rooted Plant	Citrus indet.	Plant	2019	0.707099	0.00129655	-36.996	174.836	NA	B3_PH-KA
PH225	EK10G	New Zealand	Waitakere	Massey	Plant	Deep-rooted Plant	Citrus indet.	Plant	2019	0.708843	0.00192116	-36.8252	174.634	NA	B3_PH-KA
PH226	EKK15G	New Zealand	Manukau	Otara	Plant	Deep-rooted Plant	Citrus indet.	Plant	2019	0.707098	0.00102071	-36.9512	174.89	NA	B3_PH-KA
PH227	EL17G	New Zealand	Waitakere	Te Atatu South	Plant	Deep-rooted Plant	Acca sellowiana	Plant	2019	0.70611	0.00160624	-36.8612	174.643	NA	B3_PH-KA
PH228	EL44G	New Zealand	Waitakere	Te Atatu Peninsula	Plant	Deep-rooted Plant	Citrus indet.	Plant	2019	0.707807	0.00141513	-36.837	174.654	NA	B3_PH-KA
PH229	EM11G	New Zealand	Waitakere	Henderson	Plant	Deep-rooted Plant	Citrus indet.	Plant	2019	0.707601	0.00165462	-36.8845	174.642	NA	B3_PH-KA
PH230	EMA12G	New Zealand	Waitakere	Swanson	Plant	Deep-rooted Plant	Citrus indet.	Plant	2019	0.708916	0.0017617	-36.8644	174.599	NA	B3_PH-KA
PH231	EMA42P	New Zealand	Auckland	Henderson	Plant	Deep-rooted Plant	Citrus indet.	Plant	2019	0.707607	0.00169309	-36.8793	174.614	NA	B3_PH-KA
PH232	EMM17P	New Zealand	Auckland	Manurewa	Plant	Deep-rooted Plant	Citrus indet.	Plant	2019	0.70852	0.00116702	-37.0117	174.885	NA	B3_PH-KA
PH235	ENN13G	New Zealand	Manukau	Wattle Downs	Plant	Deep-rooted Plant	Vitis viniferafruit	Plant	2019	0.709831	0.00128672	-37.0569	174.884	NA	B3_PH-KA
PH236	EO2P	New Zealand	Waitakere	Glen Eden	Plant	Deep-rooted Plant	Acca sellowiana	Plant	2019	0.708531	0.00126569	-36.9095	174.659	NA	B3_PH-KA
PH237	EOA24L	New Zealand	Auckland	Papakura	Plant	Deep-rooted Plant	Acca sellowiana	Plant	2019	0.707828	0.00120153	-37.057	174.969	NA	B3_PH-KA
PH238	EP18G	New Zealand	Waitakere	Titirangi	Plant	Deep-rooted Plant	Acca sellowiana	Plant	2019	0.708686	0.00124177	-36.9484	174.644	NA	B3_PH-KA
PH239	EQ46G	New Zealand	Waitakere	Green Bay	Plant	Deep-rooted Plant	Citrus indet.	Plant	2019	0.707529	0.00130302	-36.9269	174.666	NA	B3_PH-KA
PH240	ER22G	New Zealand	Auckland	Avondale	Plant	Deep-rooted Plant	Citrus indet.	Plant	2019	0.708525	0.00175761	-36.9062	174.693	NA	B3_PH-KA
PH301	ES10P	New Zealand	Auckland	Mt Albert	Plant	Deep-rooted Plant	Citrus indet.	Plant	2019	0.707905	0.00152148	-36.8835	174.719	NA	B3_PH-KA
PH302	ET1G	New Zealand	Auckland	Ponsonby	Plant	Deep-rooted Plant	Acca sellowiana	Plant	2019	0.708551	0.00122853	-36.8448	174.745	NA	B3_PH-KA
PH304	ET43L	New Zealand	Auckland	St Marys Bay	Plant	Deep-rooted Plant	Citrus indet.	Plant	2019	0.707377	0.00177199	-36.8442	174.743	NA	B3_PH-KA
PH305	ETA11G	New Zealand	Auckland	Pt Chevalier	Plant	Deep-rooted Plant	Coprosma indet.	Plant	2019	0.708496	0.00119986	-36.8644	174.705	NA	B3_PH-KA
PH306	EU16G	New Zealand	Auckland	Mt. Eden	Plant	Deep-rooted Plant	Citrus indet.	Plant	2019	0.708878	0.00112464	-36.8857	174.75	NA	B3_PH-KA
PH307	EVA1P	New Zealand	Auckland	Mt Roskill	Plant	Deep-rooted Plant	Psidium cattleianum	Plant	2019	0.708423	0.00130091	-36.9289	174.75	NA	B3_PH-KA
PH308	EW15P	New Zealand	Auckland	Epsom	Plant	Deep-rooted Plant	Psidium cattleianum	Plant	2019	0.70718	0.00134305	-36.8945	174.777	NA	B3_PH-KA
PH309	EX16G	New Zealand	Auckland	Parnell	Plant	Deep-rooted Plant	Coprosma indet.	Plant	2019	0.706418	0.000552238	-36.8537	174.783	NA	B3_PH-KA
PH310	EY27G	New Zealand	Auckland	St Johns	Plant	Deep-rooted Plant	Citrus indet.	Plant	2019	0.707293	0.00125651	-36.8808	174.837	NA	B3_PH-KA
PH311	EYA12G	New Zealand	Auckland	Kohimarama	Plant	Deep-rooted Plant	Citrus indet.	Plant	2019	0.706755	0.00108921	-36.8521	174.844	NA	B3_PH-KA
PH312	EZ15P	New Zealand	Auckland	Ellerslie	Plant	Deep-rooted Plant	Citrus indet.	Plant	2019	0.705785	0.00125702	-36.8921	174.822	NA	B3_PH-KA
PH313	FA5G	New Zealand	Auckland	Orewa	Plant	Deep-rooted Plant	Prunus subg. Prunus indet.	Plant	2019	0.709221	0.00149245	-36.587	174.692	NA	B3_PH-KA
PH315	FB 21	New Zealand	Helensville	Helensville tip	Plant	Deep-rooted Plant	Griselinia littoralis	Plant	2019	0.708122	0.00141782	-36.6806	174.445	NA	B3_PH-KA
PH316	JA38P	New Zealand	Auckland	Pukekohe	Plant	Deep-rooted Plant	Griselinia littoralis	Plant	2019	0.70797	0.00206677	-37.2087	174.916	NA	B3_PH-KA
PH317	JB21P	New Zealand	Auckland	Tuakau	Plant	Deep-rooted Plant	Citrus limon	Plant	2019	0.706523	0.00209209	-37.2574	174.939	NA	B3_PH-KA
PH318	JC12P	New Zealand	Auckland	Waiuku	Plant	Deep-rooted Plant	Citrus indet.	Plant	2019	0.70926	0.00130796	-37.253	174.73	NA	B3_PH-KA
PH319	P30P	New Zealand	Tauranga	Omanu	Plant	Deep-rooted Plant	Acca sellowiana	Plant	2019	0.708949	0.00137771	-37.6723	176.222	NA	B3_PH-KA
PH320	P35G	New Zealand	Tauranga	Papamoa	Plant	Deep-rooted Plant	Citrus indet.	Plant	2019	0.709005	0.00131231	-37.708	176.311	NA	B3_PH-KA
PH321	P19P	New Zealand	Tauranga	Te Reti	Plant	Deep-rooted Plant	Citrus indet.	Plant	2019	0.707211	0.00149177	-37.6983	176.134	NA	B3_PH-KA
PH322	PO25P	New Zealand	Tauranga	Mount Maunganui	Plant	Deep-rooted Plant	Citrus indet.	Plant	2019	0.708552	0.0011825	-37.6365	176.182	NA	B3_PH-KA
PH323	PO1G	New Zealand	Tauranga	Otumoetai	Plant	Deep-rooted Plant	Prunus subg. Prunus indet.	Plant	2019	0.70886	0.00130296	-37.6693	176.161	NA	B3_PH-KA
PH325	Q21P	New Zealand	Tauranga	Hairini	Plant	Deep-rooted Plant	Citrus indet.	Plant	2019	0.707898	0.001129	-37.7369	176.159	NA	B3_PH-KA
PH326	Q39P	New Zealand	Tauranga	Welcome Bay	Plant	Deep-rooted Plant	Citrus indet.	Plant	2019	0.709349	0.00120427	-37.7317	176.185	NA	B3_PH-KA
PH327	Q1G	New Zealand	Te Puke	Te Puke	Plant	Deep-rooted Plant	Citrus indet.	Plant	2019	0.706818	0.00139858	-37.7657	176.3	NA	B3_PH-KA
PH328	Q14P	New Zealand	Te Puke	Te Puke	Plant	Deep-rooted Plant	Citrus indet.	Plant	2019	0.708156	0.00148508	-37.7998	176.317	NA	B3_PH-KA
PH329	OO14P	New Zealand	Kaiapoi	Kaiapoi	Plant	Deep-rooted Plant	Prunus subg. Prunus indet.	Plant	2019	0.711052	0.00118452	-43.382	172.652	NA	B3_PH-KA
PH331	PPL7P	New Zealand	Lyttelton	Diamond Harbour	Plant	Deep-rooted Plant	Malus domestica	Plant	2019	0.710288	0.00129288	-43.627	172.728	NA	B3_PH-KA
PH332	PPL1P	New Zealand	Christchurch	Lyttleton	Plant	Deep-rooted Plant	Prunus subg. Prunus indet.	Plant	2019	0.708254	0.0012862	-43.6056	172.728	NA	B3_PH-KA
PH333	PPL16P	New Zealand	Christchurch	Heathcote	Plant	Deep-rooted Plant	Citrus limon	Plant	2019	0.709305	0.00117215	-43.5801	172.706	NA	B3_PH-KA
PH334	PPN25P	New Zealand	Christchurch	Harewood	Plant	Deep-rooted Plant	Prunus subg. Prunus indet.	Plant	2019	0.711087	0.00129361	-43.4793	172.558	NA	B3_PH-KA
PH336	PPN42G	New Zealand	Christchurch	St Albans	Plant	Deep-rooted Plant	Pyrus indet.	Plant	2019	0.710729	0.0014147	-43.5172	172.628	NA	B3_PH-KA
PH337	PPNE26P	New Zealand	Christchurch	New Brighton	Plant	Deep-rooted Plant	Malus domestica	Plant	2019	0.709671	0.00170184	-43.5097	172.721	NA	B3_PH-KA
PH338	PPNE38P	New Zealand	Christchurch	Linwood	Plant	Deep-rooted Plant	Vitis viniferafruit	Plant	2019	0.709197	0.000674109	-43.5304	172.653	NA	B3_PH-KA
PH339	PPNE29G	New Zealand	Christchurch	Avonside	Plant	Deep-rooted Plant	Malus domestica	Plant	2019	0.709916	0.00136751	-43.5184	172.683	NA	B3_PH-KA
PH340	PPS19P	New Zealand	Christchurch	Hillsborough	Plant	Deep-rooted Plant	Acca sellowiana	Plant	2019	0.71	0.0015652	-43.5664	172.659	NA	B3_PH-KA
PH401	PPS28P	New Zealand	Christchurch	Cashmere	Plant	Deep-rooted Plant	Malus domestica	Plant	2019	0.710551	0.00125856	-43.581	172.632	NA	B3_PH-KA
TD2018_1752	LCC SRP1	New Zealand	Otago	Lawrence	Plant	Medium-rooted Plant	Cytisus scorpius	Plant		0.706624	7e-06	-45.9122	169.669		Duxfield et al. 2020
TD2018_1753	LCC DRP2	New Zealand	Otago	Lawrence	Plant	Deep-rooted Plant	Malus pumila	Plant		0.706941	1e-05	-45.9129	169.67		Duxfield et al. 2020
TD2018_1754	GG SRP3	New Zealand	Otago	Lawrence	Plant	Medium-rooted Plant	Berberis darwinii	Plant		0.708241	1.4e-05	-45.9116	169.686		Duxfield et al. 2020
TD2018_1755	GG DRP3	New Zealand	Otago	Lawrence	Plant	Deep-rooted Plant	Quercus sp.	Plant		0.708315	7e-06	-45.9116	169.687		Duxfield et al. 2020
TD2018_1756	MKR SRP5	New Zealand	Otago	Lawrence	Plant	Medium-rooted Plant	Ulex europaeus	Plant		0.707579	9e-06	-45.9513	169.748		Duxfield et al. 2020
TD2018_1757	MKR DRP6	New Zealand	Otago	Lawrence	Plant	Deep-rooted Plant	Curpressus macrocarpa	Plant		0.707499	7e-06	-45.9526	169.757		Duxfield et al. 2020
TD2018_1758	WTH SRP8	New Zealand	Otago	Lawrence	Plant	Medium-rooted Plant	Cytisus scorpius	Plant		0.708218	6e-06	-45.9814	169.743		Duxfield et al. 2020
TD2018_1759	WTH DRP7	New Zealand	Otago	Lawrence	Plant	Deep-rooted Plant	Curpressus macrocarpa	Plant		0.707898	8e-06	-45.9817	169.734		Duxfield et al. 2020
TD2018_1760	NBR SPR1	New Zealand	Otago	Milton	Plant	Medium-rooted Plant	Rumex crispus	Plant		0.707916	9e-06	-46.09	169.954		Duxfield et al. 2020
TD2018_1761	NBR DRP1	New Zealand	Otago	Milton	Plant	Deep-rooted Plant	Eucalyptus globulus	Plant		0.708248	1e-05	-46.09	169.954		Duxfield et al. 2020
TD2018_1762	WFL SRP2	New Zealand	Otago	Milton	Plant	Short-rooted Plant	Vinca major	Plant		0.706618	9e-06	-46.0598	169.994		Duxfield et al. 2020
TD2018_1763	WFL DRP2	New Zealand	Otago	Milton	Plant	Deep-rooted Plant	Eucalyptus globulus	Plant		0.706718	1e-05	-46.0598	169.994		Duxfield et al. 2020
TD2018_1764	NDR SRP3	New Zealand	Otago	Milton	Plant	Medium-rooted Plant	Yucca arkansana	Plant		0.707638	6e-06	-46.0849	170.019		Duxfield et al. 2020
TD2018_1765	NDR DRP3	New Zealand	Otago	Milton	Plant	Deep-rooted Plant	Quercus sp.	Plant		0.708255	1e-05	-46.0877	170.02		Duxfield et al. 2020
TD2018_1766	CLN SRP4	New Zealand	Otago	Milton	Plant	Medium-rooted Plant	Coprosma propinqua	Plant		0.706961	1e-05	-46.041	170.024		Duxfield et al. 2020
TD2018_1767	CLN DRP4	New Zealand	Otago	Milton	Plant	Deep-rooted Plant	Cotoneaster glaucophyllus	Plant		0.707214	8e-06	-46.0411	170.024		Duxfield et al. 2020
TD2018_1768	WHL SRP5	New Zealand	Otago	Milton	Plant	Medium-rooted Plant	Curpressus macrocarpa	Plant		0.706824	7e-06	-46.0366	170.099		Duxfield et al. 2020
TD2018_1769	WHL DRP5	New Zealand	Otago	Milton	Plant	Deep-rooted Plant		Plant		0.708621	8e-06	-46.0374	170.1		Duxfield et al. 2020

## Sheet: animal
ID	Original ID	Country	State/ Province/ Region	Location	Type 1	Type 2	Type 3	Material	Date	87Sr/86Sr	Sr.SD	±2 S.D	Latitude	Longitude	Elevation (m)	Description	Source.of.data.reference.ID
PubLit_0006		New Zealand	Manawatu-Wanganui	Wanganui	Mammal	Sheep hair	Local	Animal Hair	2009	0.70759		2e-05	-39.9143	175.045	NA		Frei et al. 2009
PubLit_0007		New Zealand	Manawatu-Wanganui	Wanganui	Mammal	Sheep hair	Local	Animal Hair	2009	0.7072		2e-05	-39.9143	175.045	NA		Frei et al. 2009
PubLit_046	SJM B8	New Zealand	Otago	St. John’s Cemetery	Human tooth	Deciduous canine	Local	Human tooth	2016	0.708588		9e-06	-46.1162	169.987	15	18 months	Duxfield 2018; Duxfield et al. 2020
PubLit_047	SJM B18	New Zealand	Otago	St. John’s Cemetery	Human tooth	Deciduous molar 1	Local	Human tooth	2016	0.708368		9e-06	-46.1162	169.987	15	1-2 years	Duxfield 2018; Duxfield et al. 2020
PubLit_048	SJM B16	New Zealand	Otago	St. John’s Cemetery	Human tooth	Deciduous molar 1	Local	Human tooth	2016	0.708382		1.1e-05	-46.1162	169.987	15	18 months	Duxfield 2018; Duxfield et al. 2020
PubLit_049	SJM B19	New Zealand	Otago	St. John’s Cemetery	Human tooth	Deciduous molar 1	Local	Human tooth	2016	0.708232		8e-06	-46.1162	169.987	15	9 months	Duxfield 2018; Duxfield et al. 2020
PubLit_050	SJM B27	New Zealand	Otago	St. John’s Cemetery	Human tooth	Deciduous molar 1	Local	Human tooth	2016	0.70827		9e-06	-46.1162	169.987	15	18 months	Duxfield 2018; Duxfield et al. 2020
PubLit_051	SJM B20B	New Zealand	Otago	St. John’s Cemetery	Human tooth	Deciduous molar 1	Local	Human tooth	2016	0.708492		9e-06	-46.1162	169.987	15	3 years	Duxfield 2018; Duxfield et al. 2020

## Sheet: plantsoilmammal
ID	Original ID	Country	State/Region	Location	Type 1	Type 2	Type 3	Material	Date	87Sr/86Sr	±2 S.D	Latitude	Longitude	Elevation/m	Source.of.data.reference.ID	MapID
PH102	PH 89	New Zealand	Owhiwa	Mount Tiger Rd	Plant	Deep-rooted Plant	Melicytus ramiflorus	Plant	2019	0.708544	0.00164758	-35.7237	174.416	268	B3_PH-KA	Other Plants
PH103	PH 90	New Zealand	Tangihua Ranges	Tangihua Ranges	Plant	Deep-rooted Plant	Corynocarpus laevigatus	Plant	2019	0.708298	0.00285836	-35.8939	174.132	130	B3_PH-KA	Other Plants
PH104	PH 91	New Zealand	Waiotira	Pikiwahine Rd	Plant	Deep-rooted Plant	Melicytus sp.	Plant	2019	0.708061	0.00123618	-35.9273	174.149	101	B3_PH-KA	Other Plants
PH105	PH 92	New Zealand	Mangapai	Graham Rd	Plant	Deep-rooted Plant	Vitex lucens	Plant	2019	0.708718	0.00129748	-35.8786	174.281	151	B3_PH-KA	Other Plants
PH106	PH 93	New Zealand	Mangapai	Thompson Rd	Plant	Deep-rooted Plant	Pittosporum indet.	Plant	2019	0.708843	0.00137953	-35.8474	174.266	79	B3_PH-KA	Other Plants
PH107	PH 94	New Zealand	Clevedon	Kimptons track	Plant	Deep-rooted Plant	Vitex lucens	Plant	2019	0.708443	0.00174915	-36.9743	175.034	214	B3_PH-KA	Other Plants
PH108	PH 95	New Zealand	Hunua Ranges	Otau Mountain Rd	Plant	Deep-rooted Plant	Melicytus ramiflorus	Plant	2019	0.709092	0.00151649	-37.023	175.097	347	B3_PH-KA	Other Plants
PH109	PH 98	New Zealand	Welcome Bay	Reid Rd	Plant	Deep-rooted Plant	Melicytus ramiflorus	Plant	2019	0.707593	0.00158846	-37.7287	176.271	108	B3_PH-KA	Other Plants
PH110	PH 100	New Zealand	Te Puke	Otawa Trig	Plant	Deep-rooted Plant	Coprosma indet.	Plant	2019	0.706875	0.00145367	-37.8006	176.246	572	B3_PH-KA	Other Plants
PH111	PH 101	New Zealand	Te Puke	Whareotetarakeho	Plant	Deep-rooted Plant	Corynocarpus laevigatus	Plant	2019	0.7075	0.00164202	-37.7801	176.257	420	B3_PH-KA	Other Plants
PH113	PH 103	New Zealand	Waimauku	Taylor Rd	Plant	Deep-rooted Plant	Prunus indet.	Plant	2019	0.707209	0.00141538	-36.739	174.497	85	B3_PH-KA	Other Plants
PH114	PH 104	New Zealand	Helensville	Kiwitahi Rd	Plant	Deep-rooted Plant	Coprosma indet.	Plant	2019	0.708347	0.00134266	-36.7059	174.475	194	B3_PH-KA	Other Plants
PH115	PH 105	New Zealand	Helensville	Rimmer Rd	Plant	Deep-rooted Plant	Melicytus ramiflorus	Plant	2019	0.70739	0.00131186	-36.69	174.377	142	B3_PH-KA	Other Plants
PH116	PH 106	New Zealand	Kaipara	Kane Rd	Plant	Deep-rooted Plant	Vitex lucens	Plant	2019	0.706936	0.00151343	-36.5716	174.291	163	B3_PH-KA	Other Plants
PH117	PH 107	New Zealand	Waiheke	Church Bay	Plant	Deep-rooted Plant	Vitex lucens	Plant	2019	0.706849	0.001375	-36.787	174.99	80	B3_PH-KA	Other Plants
PH119	DC8G	New Zealand	Whangarei	Kensington	Plant	Deep-rooted Plant	Citrus reticulata	Plant	2019	0.709759	0.0013728	-35.7075	174.323	NA	B3_PH-KA	Other Plants
PH120	DK8G	New Zealand	Whangarei	Kamo	Plant	Deep-rooted Plant	Citrus limon	Plant	2019	0.705902	0.00193051	-35.6861	174.306	NA	B3_PH-KA	Other Plants
PH121	DM1G	New Zealand	Whangarei	Ruakaka	Plant	Deep-rooted Plant	Citrus × sinensis	Plant	2019	0.709036	0.00182404	-35.8289	174.461	NA	B3_PH-KA	Other Plants
PH122	DO13G	New Zealand	Whangarei	Riverside	Plant	Deep-rooted Plant	Citrus × sinensis	Plant	2019	0.709387	0.00195562	-35.7304	174.343	NA	B3_PH-KA	Other Plants
PH123	DO6G	New Zealand	Whangarei	Onerahi	Plant	Deep-rooted Plant	Citrus limon	Plant	2019	0.70878	0.00115521	-35.7586	174.365	NA	B3_PH-KA	Other Plants
PH124	DR1G	New Zealand	Whangarei	Avenues	Plant	Deep-rooted Plant	Citrus limon	Plant	2019	0.708325	0.00146809	-35.7268	174.315	NA	B3_PH-KA	Other Plants
PH125	DR11G	New Zealand	Whangarei	Raumanga	Plant	Deep-rooted Plant	Citrus limon	Plant	2019	0.709113	0.00133111	-35.7446	174.298	NA	B3_PH-KA	Other Plants
PH126	DT5L	New Zealand	Whangarei	Tutukaka	Plant	Deep-rooted Plant	Acca sellowiana	Plant	2019	0.710281	0.00114125	-35.6172	174.528	NA	B3_PH-KA	Other Plants
PH127	WRN4P	New Zealand	Hikurangi		Plant	Deep-rooted Plant	Cucurbitaceae indet.	Plant	2019	0.708537	0.00133343	-35.5898	174.285	NA	B3_PH-KA	Other Plants
PH128	WRN6G	New Zealand	Ruatangata		Plant	Deep-rooted Plant	Populus indet.	Plant	2019	0.708451	0.00142818	-35.6631	174.185	NA	B3_PH-KA	Other Plants
PH129	WRN7G	New Zealand	Kokopu		Plant	Deep-rooted Plant	Rubus indet.	Plant	2019	0.707894	0.00149969	-35.7082	174.17	NA	B3_PH-KA	Other Plants
PH131	WRN9G	New Zealand	Ngunguru		Plant	Deep-rooted Plant	Vitis vinifera	Plant	2019	0.707717	0.0011313	-35.6342	174.484	NA	B3_PH-KA	Other Plants
PH132	WRS18G	New Zealand	Whangarei	Parua Bay	Plant	Deep-rooted Plant	Citrus limon	Plant	2019	0.709259	0.00119831	-35.7742	174.449	NA	B3_PH-KA	Other Plants
PH133	WRS1G	New Zealand	Waipu		Plant	Deep-rooted Plant	Griselinia littoralis	Plant	2019	0.707016	0.00125045	-35.9598	174.462	NA	B3_PH-KA	Other Plants
PH134	WRS3L	New Zealand	Tauraroa		Plant	Deep-rooted Plant	Vitis vinifera	Plant	2019	0.708146	0.00124537	-35.8714	174.223	NA	B3_PH-KA	Other Plants
PH135	EA12G	New Zealand	North Shore City	Torbay	Plant	Deep-rooted Plant	Citrus limon	Plant	2019	0.708083	0.00179914	-36.6909	174.752	NA	B3_PH-KA	Other Plants
PH136	EAA14G	New Zealand	Auckland	Glendowie	Plant	Deep-rooted Plant	Acca sellowiana	Plant	2019	0.705819	0.00109414	-36.8612	174.874	NA	B3_PH-KA	Other Plants
PH137	EB13G	New Zealand	North Shore City	Browns Bay	Plant	Deep-rooted Plant	Citrus indet.	Plant	2019	0.708497	0.00142145	-36.7132	174.745	NA	B3_PH-KA	Other Plants
PH138	EBB16P	New Zealand	Auckland	Pt England	Plant	Deep-rooted Plant	Citrus indet.	Plant	2019	0.706763	0.00140842	-36.8851	174.862	NA	B3_PH-KA	Other Plants
PH139	EC14G	New Zealand	North Shore City	Campbells Bay	Plant	Deep-rooted Plant	Citrus indet.	Plant	2019	0.709527	0.00110153	-36.7482	174.758	NA	B3_PH-KA	Other Plants
PH140	ECC26P	New Zealand	Manukau	Bucklands Beach	Plant	Deep-rooted Plant	Citrus indet.	Plant	2019	0.705937	0.0016506	-36.8835	174.906	NA	B3_PH-KA	Other Plants
PH201	ED18G	New Zealand	North Shore City	Castor Bay	Plant	Deep-rooted Plant	Acca sellowiana	Plant	2019	0.707835	0.00159127	-36.7577	174.759	NA	B3_PH-KA	Other Plants
PH202	EDD30G	New Zealand	Manukau	Howick	Plant	Deep-rooted Plant	Acca sellowiana	Plant	2019	0.707061	0.0015164	-36.8837	174.925	NA	B3_PH-KA	Other Plants
PH203	EDE10P	New Zealand	North Shore City	Devonport	Plant	Deep-rooted Plant	Citrus indet.	Plant	2019	0.708092	0.00333296	-36.828	174.775	NA	B3_PH-KA	Other Plants
PH204	EDE23G	New Zealand	North Shore City	Devonport	Plant	Deep-rooted Plant	Citrus indet.	Plant	2019	0.708526	0.00108931	-36.819	174.804	NA	B3_PH-KA	Other Plants
PH205	EDE32P	New Zealand	North Shore City	Bayswater	Plant	Deep-rooted Plant	Citrus indet.	Plant	2019	0.707289	0.00205767	-36.815	174.774	NA	B3_PH-KA	Other Plants
PH206	EDE39G	New Zealand	North Shore City	Takapuna	Plant	Deep-rooted Plant	Syzygium smithii	Plant	2019	0.709255	0.00148039	-36.7983	174.78	NA	B3_PH-KA	Other Plants
PH207	EEE39P	New Zealand	Auckland	Whitford	Plant	Deep-rooted Plant	Tree indet.	Plant	2019	0.706767	0.001347	-36.9429	174.996	NA	B3_PH-KA	Other Plants
PH209	EFF28P	New Zealand	Manukau	Pakuranga	Plant	Deep-rooted Plant	Citrus indet.	Plant	2019	0.706692	0.00184603	-36.907	174.896	NA	B3_PH-KA	Other Plants
PH210	EG22P	New Zealand	North Shore City	Beach Haven	Plant	Deep-rooted Plant	Acca sellowiana	Plant	2019	0.708507	0.00119752	-36.7963	174.683	NA	B3_PH-KA	Other Plants
PH213	EGG26G	New Zealand	Auckland	Otahuhu	Plant	Deep-rooted Plant	Acca sellowiana	Plant	2019	0.707003	0.0014451	-36.9504	174.848	NA	B3_PH-KA	Other Plants
PH214	EH10G	New Zealand	North Shore City	Hillcrest	Plant	Deep-rooted Plant	Citrus indet.	Plant	2019	0.706578	0.00104447	-36.7961	174.725	NA	B3_PH-KA	Other Plants
PH215	EHA12G	New Zealand	Manukau	favona	Plant	Deep-rooted Plant	Citrus indet.	Plant	2019	0.708385	0.00204659	-36.95	174.809	NA	B3_PH-KA	Other Plants
PH216	EHH5P	New Zealand	Manukau	Mangere	Plant	Deep-rooted Plant	Vitex lucens	Plant	2019	0.706855	0.00123548	-36.9902	174.755	NA	B3_PH-KA	Other Plants
PH217	EI12G	New Zealand	North Shore City	Glenfield	Plant	Deep-rooted Plant	Acca sellowiana	Plant	2019	0.708249	0.00104116	-36.7716	174.732	NA	B3_PH-KA	Other Plants
PH218	EIA13G	New Zealand	Auckland	Greenhithe	Plant	Deep-rooted Plant	Syzygium smithii	Plant	2019	0.70679	0.00186797	-36.7709	174.694	NA	B3_PH-KA	Other Plants
PH219	EIA34G	New Zealand	Auckland	Greenhithe	Plant	Deep-rooted Plant	Vitis viniferafruit	Plant	2019	0.706689	0.00146955	-36.7752	174.677	NA	B3_PH-KA	Other Plants
PH220	EII37G	New Zealand	Manukau	Mangere	Plant	Deep-rooted Plant	Citrus indet.	Plant	2019	0.707416	0.00152419	-36.9726	174.829	NA	B3_PH-KA	Other Plants
PH221	EJ18G	New Zealand	Waitakere	Whenuapai	Plant	Deep-rooted Plant	Citrus indet.	Plant	2019	0.708153	0.00160597	-36.781	174.638	NA	B3_PH-KA	Other Plants
PH222	EJ21G	New Zealand	Waitakere	Herald Island	Plant	Deep-rooted Plant	Acca sellowiana	Plant	2019	0.708299	0.00107049	-36.7809	174.653	NA	B3_PH-KA	Other Plants
PH224	EJJ46P	New Zealand	Auckland	Wiri	Plant	Deep-rooted Plant	Citrus indet.	Plant	2019	0.707099	0.00129655	-36.996	174.836	NA	B3_PH-KA	Other Plants
PH225	EK10G	New Zealand	Waitakere	Massey	Plant	Deep-rooted Plant	Citrus indet.	Plant	2019	0.708843	0.00192116	-36.8252	174.634	NA	B3_PH-KA	Other Plants
PH226	EKK15G	New Zealand	Manukau	Otara	Plant	Deep-rooted Plant	Citrus indet.	Plant	2019	0.707098	0.00102071	-36.9512	174.89	NA	B3_PH-KA	Other Plants
PH227	EL17G	New Zealand	Waitakere	Te Atatu South	Plant	Deep-rooted Plant	Acca sellowiana	Plant	2019	0.70611	0.00160624	-36.8612	174.643	NA	B3_PH-KA	Other Plants
PH228	EL44G	New Zealand	Waitakere	Te Atatu Peninsula	Plant	Deep-rooted Plant	Citrus indet.	Plant	2019	0.707807	0.00141513	-36.837	174.654	NA	B3_PH-KA	Other Plants
PH229	EM11G	New Zealand	Waitakere	Henderson	Plant	Deep-rooted Plant	Citrus indet.	Plant	2019	0.707601	0.00165462	-36.8845	174.642	NA	B3_PH-KA	Other Plants
PH230	EMA12G	New Zealand	Waitakere	Swanson	Plant	Deep-rooted Plant	Citrus indet.	Plant	2019	0.708916	0.0017617	-36.8644	174.599	NA	B3_PH-KA	Other Plants
PH231	EMA42P	New Zealand	Auckland	Henderson	Plant	Deep-rooted Plant	Citrus indet.	Plant	2019	0.707607	0.00169309	-36.8793	174.614	NA	B3_PH-KA	Other Plants
PH232	EMM17P	New Zealand	Auckland	Manurewa	Plant	Deep-rooted Plant	Citrus indet.	Plant	2019	0.70852	0.00116702	-37.0117	174.885	NA	B3_PH-KA	Other Plants
PH235	ENN13G	New Zealand	Manukau	Wattle Downs	Plant	Deep-rooted Plant	Vitis viniferafruit	Plant	2019	0.709831	0.00128672	-37.0569	174.884	NA	B3_PH-KA	Other Plants
PH236	EO2P	New Zealand	Waitakere	Glen Eden	Plant	Deep-rooted Plant	Acca sellowiana	Plant	2019	0.708531	0.00126569	-36.9095	174.659	NA	B3_PH-KA	Other Plants
PH237	EOA24L	New Zealand	Auckland	Papakura	Plant	Deep-rooted Plant	Acca sellowiana	Plant	2019	0.707828	0.00120153	-37.057	174.969	NA	B3_PH-KA	Other Plants
PH238	EP18G	New Zealand	Waitakere	Titirangi	Plant	Deep-rooted Plant	Acca sellowiana	Plant	2019	0.708686	0.00124177	-36.9484	174.644	NA	B3_PH-KA	Other Plants
PH239	EQ46G	New Zealand	Waitakere	Green Bay	Plant	Deep-rooted Plant	Citrus indet.	Plant	2019	0.707529	0.00130302	-36.9269	174.666	NA	B3_PH-KA	Other Plants
PH240	ER22G	New Zealand	Auckland	Avondale	Plant	Deep-rooted Plant	Citrus indet.	Plant	2019	0.708525	0.00175761	-36.9062	174.693	NA	B3_PH-KA	Other Plants
PH301	ES10P	New Zealand	Auckland	Mt Albert	Plant	Deep-rooted Plant	Citrus indet.	Plant	2019	0.707905	0.00152148	-36.8835	174.719	NA	B3_PH-KA	Other Plants
PH302	ET1G	New Zealand	Auckland	Ponsonby	Plant	Deep-rooted Plant	Acca sellowiana	Plant	2019	0.708551	0.00122853	-36.8448	174.745	NA	B3_PH-KA	Other Plants
PH304	ET43L	New Zealand	Auckland	St Marys Bay	Plant	Deep-rooted Plant	Citrus indet.	Plant	2019	0.707377	0.00177199	-36.8442	174.743	NA	B3_PH-KA	Other Plants
PH305	ETA11G	New Zealand	Auckland	Pt Chevalier	Plant	Deep-rooted Plant	Coprosma indet.	Plant	2019	0.708496	0.00119986	-36.8644	174.705	NA	B3_PH-KA	Other Plants
PH306	EU16G	New Zealand	Auckland	Mt. Eden	Plant	Deep-rooted Plant	Citrus indet.	Plant	2019	0.708878	0.00112464	-36.8857	174.75	NA	B3_PH-KA	Other Plants
PH307	EVA1P	New Zealand	Auckland	Mt Roskill	Plant	Deep-rooted Plant	Psidium cattleianum	Plant	2019	0.708423	0.00130091	-36.9289	174.75	NA	B3_PH-KA	Other Plants
PH308	EW15P	New Zealand	Auckland	Epsom	Plant	Deep-rooted Plant	Psidium cattleianum	Plant	2019	0.70718	0.00134305	-36.8945	174.777	NA	B3_PH-KA	Other Plants
PH309	EX16G	New Zealand	Auckland	Parnell	Plant	Deep-rooted Plant	Coprosma indet.	Plant	2019	0.706418	0.000552238	-36.8537	174.783	NA	B3_PH-KA	Other Plants
PH310	EY27G	New Zealand	Auckland	St Johns	Plant	Deep-rooted Plant	Citrus indet.	Plant	2019	0.707293	0.00125651	-36.8808	174.837	NA	B3_PH-KA	Other Plants
PH311	EYA12G	New Zealand	Auckland	Kohimarama	Plant	Deep-rooted Plant	Citrus indet.	Plant	2019	0.706755	0.00108921	-36.8521	174.844	NA	B3_PH-KA	Other Plants
PH312	EZ15P	New Zealand	Auckland	Ellerslie	Plant	Deep-rooted Plant	Citrus indet.	Plant	2019	0.705785	0.00125702	-36.8921	174.822	NA	B3_PH-KA	Other Plants
PH313	FA5G	New Zealand	Auckland	Orewa	Plant	Deep-rooted Plant	Prunus subg. Prunus indet.	Plant	2019	0.709221	0.00149245	-36.587	174.692	NA	B3_PH-KA	Other Plants
PH315	FB 21	New Zealand	Helensville	Helensville tip	Plant	Deep-rooted Plant	Griselinia littoralis	Plant	2019	0.708122	0.00141782	-36.6806	174.445	NA	B3_PH-KA	Other Plants
PH316	JA38P	New Zealand	Auckland	Pukekohe	Plant	Deep-rooted Plant	Griselinia littoralis	Plant	2019	0.70797	0.00206677	-37.2087	174.916	NA	B3_PH-KA	Other Plants
PH317	JB21P	New Zealand	Auckland	Tuakau	Plant	Deep-rooted Plant	Citrus limon	Plant	2019	0.706523	0.00209209	-37.2574	174.939	NA	B3_PH-KA	Other Plants
PH318	JC12P	New Zealand	Auckland	Waiuku	Plant	Deep-rooted Plant	Citrus indet.	Plant	2019	0.70926	0.00130796	-37.253	174.73	NA	B3_PH-KA	Other Plants
PH319	P30P	New Zealand	Tauranga	Omanu	Plant	Deep-rooted Plant	Acca sellowiana	Plant	2019	0.708949	0.00137771	-37.6723	176.222	NA	B3_PH-KA	Other Plants
PH320	P35G	New Zealand	Tauranga	Papamoa	Plant	Deep-rooted Plant	Citrus indet.	Plant	2019	0.709005	0.00131231	-37.708	176.311	NA	B3_PH-KA	Other Plants
PH321	P19P	New Zealand	Tauranga	Te Reti	Plant	Deep-rooted Plant	Citrus indet.	Plant	2019	0.707211	0.00149177	-37.6983	176.134	NA	B3_PH-KA	Other Plants
PH322	PO25P	New Zealand	Tauranga	Mount Maunganui	Plant	Deep-rooted Plant	Citrus indet.	Plant	2019	0.708552	0.0011825	-37.6365	176.182	NA	B3_PH-KA	Other Plants
PH323	PO1G	New Zealand	Tauranga	Otumoetai	Plant	Deep-rooted Plant	Prunus subg. Prunus indet.	Plant	2019	0.70886	0.00130296	-37.6693	176.161	NA	B3_PH-KA	Other Plants
PH325	Q21P	New Zealand	Tauranga	Hairini	Plant	Deep-rooted Plant	Citrus indet.	Plant	2019	0.707898	0.001129	-37.7369	176.159	NA	B3_PH-KA	Other Plants
PH326	Q39P	New Zealand	Tauranga	Welcome Bay	Plant	Deep-rooted Plant	Citrus indet.	Plant	2019	0.709349	0.00120427	-37.7317	176.185	NA	B3_PH-KA	Other Plants
PH327	Q1G	New Zealand	Te Puke	Te Puke	Plant	Deep-rooted Plant	Citrus indet.	Plant	2019	0.706818	0.00139858	-37.7657	176.3	NA	B3_PH-KA	Other Plants
PH328	Q14P	New Zealand	Te Puke	Te Puke	Plant	Deep-rooted Plant	Citrus indet.	Plant	2019	0.708156	0.00148508	-37.7998	176.317	NA	B3_PH-KA	Other Plants
PH329	OO14P	New Zealand	Kaiapoi	Kaiapoi	Plant	Deep-rooted Plant	Prunus subg. Prunus indet.	Plant	2019	0.711052	0.00118452	-43.382	172.652	NA	B3_PH-KA	Other Plants
PH331	PPL7P	New Zealand	Lyttelton	Diamond Harbour	Plant	Deep-rooted Plant	Malus domestica	Plant	2019	0.710288	0.00129288	-43.627	172.728	NA	B3_PH-KA	Other Plants
PH332	PPL1P	New Zealand	Christchurch	Lyttleton	Plant	Deep-rooted Plant	Prunus subg. Prunus indet.	Plant	2019	0.708254	0.0012862	-43.6056	172.728	NA	B3_PH-KA	Other Plants
PH333	PPL16P	New Zealand	Christchurch	Heathcote	Plant	Deep-rooted Plant	Citrus limon	Plant	2019	0.709305	0.00117215	-43.5801	172.706	NA	B3_PH-KA	Other Plants
PH334	PPN25P	New Zealand	Christchurch	Harewood	Plant	Deep-rooted Plant	Prunus subg. Prunus indet.	Plant	2019	0.711087	0.00129361	-43.4793	172.558	NA	B3_PH-KA	Other Plants
PH336	PPN42G	New Zealand	Christchurch	St Albans	Plant	Deep-rooted Plant	Pyrus indet.	Plant	2019	0.710729	0.0014147	-43.5172	172.628	NA	B3_PH-KA	Other Plants
PH337	PPNE26P	New Zealand	Christchurch	New Brighton	Plant	Deep-rooted Plant	Malus domestica	Plant	2019	0.709671	0.00170184	-43.5097	172.721	NA	B3_PH-KA	Other Plants
PH338	PPNE38P	New Zealand	Christchurch	Linwood	Plant	Deep-rooted Plant	Vitis viniferafruit	Plant	2019	0.709197	0.000674109	-43.5304	172.653	NA	B3_PH-KA	Other Plants
PH339	PPNE29G	New Zealand	Christchurch	Avonside	Plant	Deep-rooted Plant	Malus domestica	Plant	2019	0.709916	0.00136751	-43.5184	172.683	NA	B3_PH-KA	Other Plants
PH340	PPS19P	New Zealand	Christchurch	Hillsborough	Plant	Deep-rooted Plant	Acca sellowiana	Plant	2019	0.71	0.0015652	-43.5664	172.659	NA	B3_PH-KA	Other Plants
PH401	PPS28P	New Zealand	Christchurch	Cashmere	Plant	Deep-rooted Plant	Malus domestica	Plant	2019	0.710551	0.00125856	-43.581	172.632	NA	B3_PH-KA	Other Plants
PubLit_0006	NZL-1	New Zealand	Manawatu-Wanganui	Wanganui	Mammal	Sheep hair		Animal Hair	2009	0.70759	2e-05	-39.9143	175.045	NA	Frei et al. 2009	Plants from Literature
PubLit_0007	NZL-1	New Zealand	Manawatu-Wanganui	Wanganui	Mammal	Sheep hair		Animal Hair	2009	0.707201	2e-05	-39.9143	175.045	NA	Frei et al. 2009	Plants from Literature
PubLit_0008	NZL-1s	New Zealand	Manawatu-Wanganui	Wanganui	Minerals	Soil	clastic sediment	Soil	2009	0.70716	1e-05	-39.9143	175.045	NA	Frei et al. 2009	Plants from Literature
PubLit_046	SJM B8	New Zealand	Otago	St. John’s Cemetery	Human tooth	Deciduous canine	Local	Human tooth	2016	0.708588	9e-06	-46.1162	169.987	15	Duxfield et al. 2020	Plants from Literature
PubLit_047	SJM B18	New Zealand	Otago	St. John’s Cemetery	Human tooth	Deciduous molar 1	Local	Human tooth	2016	0.708368	9e-06	-46.1162	169.987	15	Duxfield et al. 2020	Plants from Literature
PubLit_048	SJM B16	New Zealand	Otago	St. John’s Cemetery	Human tooth	Deciduous molar 1	Local	Human tooth	2016	0.708382	1.1e-05	-46.1162	169.987	15	Duxfield et al. 2020	Plants from Literature
PubLit_049	SJM B19	New Zealand	Otago	St. John’s Cemetery		Deciduous molar 1	Local	Human tooth	2016	0.708232	8e-06	-46.1162	169.987	15	Duxfield et al. 2020	Plants from Literature
PubLit_050	SJM B27	New Zealand	Otago	St. John’s Cemetery		Deciduous molar 1	Local	Human tooth	2016	0.70827	9e-06	-46.1162	169.987	15	Duxfield et al. 2020	Plants from Literature
PubLit_051	SJM B20B	New Zealand	Otago	St. John’s Cemetery		Deciduous molar 1	Local	Human tooth	2016	0.708492	9e-06	-46.1162	169.987	15	Duxfield et al. 2020	Plants from Literature
Sr_P001	97	New Zealand	Otago	Waikouaiti	Plant	Medium-rooted Plant	Cordyline australis	Plant	16.03.20	0.708283	2.5792e-05	-45.552	170.702	54	Kramer-PhD	Collected Plants
Sr_P002	98	New Zealand	Otago	Waikouaiti	Plant	Deep-rooted Plant	Cupressus macrocarpa	Plant	16.03.20	0.708579	2.5376e-05	-45.552	170.701	87	Kramer-PhD	Collected Plants
Sr_P003	99	New Zealand	Otago	Waikouaiti	Plant	Short-rooted Plant	Rubus fruticosus	Plant	16.03.20	0.708462	2.1952e-05	-45.5521	170.702	61	Kramer-PhD	Collected Plants
Sr_P004	100	New Zealand	Otago	Goodwood	Plant	Deep-rooted Plant	Cupressus macrocarpa	Plant	16.03.20	0.708528	2.336e-05	-45.5389	170.712	33	Kramer-PhD	Collected Plants
Sr_P005	100	New Zealand	Otago	Goodwood	Plant	Short-rooted Plant	Trifolium pratense	Plant	16.03.20	0.708575	2.5888e-05	-45.5389	170.712	33	Kramer-PhD	Collected Plants
Sr_P006	100	New Zealand	Otago	Goodwood	Plant	Medium-rooted Plant	Cordyline australis	Plant	16.03.20	0.708135	2.6688e-05	-45.5389	170.712	33	Kramer-PhD	Collected Plants
Sr_P010	103	New Zealand	Otago	Shag Point	Plant	Short-rooted Plant	Lupinus arboreus	Plant	16.03.20	0.708389	2.3584e-05	-45.4617	170.818	88	Kramer-PhD	Collected Plants
Sr_P011	103	New Zealand	Otago	Shag Point	Plant	Medium-rooted Plant	Phormium tenax/colensoi	Plant	16.03.20	0.708187	2.7648e-05	-45.4617	170.818	88	Kramer-PhD	Collected Plants
Sr_P012	103	New Zealand	Otago	Shag Point	Plant	Deep-rooted Plant	Pinus radiata	Plant	16.03.20	0.708891	4.992e-05	-45.4617	170.818	88	Kramer-PhD	Collected Plants
Sr_P013	104	New Zealand	Otago	Moeraki	Plant	Short-rooted Plant	Lupinus arboreus	Plant	16.03.20	0.708275	2.4736e-05	-45.3631	170.849	128	Kramer-PhD	Collected Plants
Sr_P014	104	New Zealand	Otago	Moeraki	Plant	Medium-rooted Plant	Phormium tenax/colensoi	Plant	16.03.20	0.70868	2.8224e-05	-45.3631	170.849	128	Kramer-PhD	Collected Plants
Sr_P015	104	New Zealand	Otago	Moeraki	Plant	Deep-rooted Plant	Pinus radiata	Plant	16.03.20	0.708559	3.232e-05	-45.3631	170.849	128	Kramer-PhD	Collected Plants
Sr_P016	105	New Zealand	Otago	Maheno	Plant	Short-rooted Plant	Hedera helix	Plant	16.03.20	0.708211	2.7072e-05	-45.1467	170.852	162	Kramer-PhD	Collected Plants
Sr_P017	105	New Zealand	Otago	Maheno	Plant	Medium-rooted Plant	Ribes americanum	Plant	16.03.20	0.708232	2.6848e-05	-45.1467	170.852	162	Kramer-PhD	Collected Plants
Sr_P018	105	New Zealand	Otago	Maheno	Plant	Deep-rooted Plant	Eucalyptus leucoxylon	Plant	16.03.20	0.708244	2.6848e-05	-45.1467	170.852	162	Kramer-PhD	Collected Plants
Sr_P019	106	New Zealand	Otago	Oamaru	Plant	Deep-rooted Plant	Prumnopitys ferruginea	Plant	16.03.20	0.707997	2.2912e-05	-45.0992	170.965	36	Kramer-PhD	Collected Plants
Sr_P020	106	New Zealand	Otago	Oamaru	Plant	Short-rooted Plant	Hedera helix	Plant	16.03.20	0.70818	2.2304e-05	-45.0992	170.965	36	Kramer-PhD	Collected Plants
Sr_P021	106	New Zealand	Otago	Oamaru	Plant	Medium-rooted Plant	Austroderia toetoe	Plant	16.03.20	0.708	2.6528e-05	-45.0992	170.965	36	Kramer-PhD	Collected Plants
Sr_P022	107	New Zealand	Cantebury	Pareora	Plant	Medium-rooted Plant	Maytenus boaria	Plant	16.03.20	0.708466	2.8896e-05	-44.4971	171.198	44	Kramer-PhD	Collected Plants
Sr_P023	107	New Zealand	Cantebury	Pareora	Plant	Deep-rooted Plant	Libocedrus bidwillii	Plant	16.03.20	0.708712	2.56e-05	-44.4971	171.198	44	Kramer-PhD	Collected Plants
Sr_P024	107	New Zealand	Cantebury	Pareora	Plant	Short-rooted Plant	Daucus carota	Plant	16.03.20	0.711266	2.8032e-05	-44.4971	171.198	44	Kramer-PhD	Collected Plants
Sr_P025	108	New Zealand	Cantebury	Hanmer Springs	Plant	Deep-rooted Plant	Libocedrus bidwillii	Plant	17.03.20	0.708671	2.112e-05	-42.5226	172.831	1234	Kramer-PhD	Collected Plants
Sr_P027	110	New Zealand	Cantebury	Hanmer Springs	Plant	Medium-rooted Plant	Austroderia toetoe	Plant	17.03.20	0.708271	2.0384e-05	-42.5211	172.83	1234	Kramer-PhD	Collected Plants
Sr_P029	112	New Zealand	Cantebury	Hanmer Springs	Plant	Short-rooted Plant	Hedera helix	Plant	17.03.20	0.708915	2.7136e-05	-42.5243	172.829	1214	Kramer-PhD	Collected Plants
Sr_P040	119	New Zealand	Cantebury	Island Hills	Plant	Medium-rooted Plant	Pteridium esculentum	Plant	17.03.20	0.709215	2.7104e-05	-42.5915	172.582	1412	Kramer-PhD	Collected Plants
Sr_P041	119	New Zealand	Cantebury	Island Hills	Plant	Short-rooted Plant	Daucus carota	Plant	17.03.20	0.707673	2.7712e-05	-42.5915	172.582	1412	Kramer-PhD	Collected Plants
Sr_P042	119	New Zealand	Cantebury	Island Hills	Plant	Deep-rooted Plant	Leptospermum scoparium	Plant	17.03.20	0.707692	2.3584e-05	-42.5915	172.582	1412	Kramer-PhD	Collected Plants
Sr_P043	120	New Zealand	Cantebury	Hope River	Plant	Short-rooted Plant	Daucus carota	Plant	17.03.20	0.710179	1.9072e-05	-42.5882	172.451	1451	Kramer-PhD	Collected Plants
Sr_P044	120	New Zealand	Cantebury	Hope River	Plant	Medium-rooted Plant	Pteridium esculentum	Plant	17.03.20	0.710062	2.3648e-05	-42.5882	172.451	1451	Kramer-PhD	Collected Plants
Sr_P045	120	New Zealand	Cantebury	Hope River	Plant	Deep-rooted Plant	Maytenus boaria	Plant	17.03.20	0.710954	2.4064e-05	-42.5882	172.451	1451	Kramer-PhD	Collected Plants
Sr_P046	121	New Zealand	Cantebury	Poplar Conserve	Plant	Deep-rooted Plant	Leptospermum scoparium	Plant	17.03.20	0.711121	1.9328e-05	-42.5166	172.385	1932	Kramer-PhD	Collected Plants
Sr_P047	121	New Zealand	Cantebury	Boyle Village	Plant	Medium-rooted Plant	Cordyline australis	Plant	17.03.20	0.709773	2.8608e-05	-42.5166	172.385	1932	Kramer-PhD	Collected Plants
Sr_P052	123	New Zealand	West Coast	Mauria Hot Springs	Plant	Medium-rooted Plant	Phormium tenax/colensoi	Plant	17.03.20	0.712413	2.7424e-05	-42.3788	172.333	1958	Kramer-PhD	Collected Plants
Sr_P053	123	New Zealand	West Coast	Mauria Hot Springs	Plant	Deep-rooted Plant	Podocarpus totara	Plant	17.03.20	0.711126	2.64e-05	-42.3788	172.333	1958	Kramer-PhD	Collected Plants
Sr_P054	123	New Zealand	West Coast	Mauria Hot Springs	Plant	Short-rooted Plant	Daucus carota	Plant	17.03.20	0.708709	2.6656e-05	-42.3788	172.333	1958	Kramer-PhD	Collected Plants
Sr_P055	124	New Zealand	West Coast	Mauria	Plant	Short-rooted Plant	Daucus carota	Plant	17.03.20	0.71087	2.4832e-05	-42.1847	172.219	1185	Kramer-PhD	Collected Plants
Sr_P056	124	New Zealand	West Coast	Mauria	Plant	Deep-rooted Plant	Leptospermum scoparium	Plant	17.03.20	0.711412	2.6528e-05	-42.1847	172.219	1185	Kramer-PhD	Collected Plants
Sr_P057	124	New Zealand	West Coast	Mauria	Plant	Medium-rooted Plant	Pteridium esculentum	Plant	17.03.20	0.710882	2.272e-05	-42.1847	172.219	1185	Kramer-PhD	Collected Plants
Sr_P058	125	New Zealand	Tasman	State HWY 65	Plant	Medium-rooted Plant	Phormium tenax/colensoi	Plant	17.03.20	0.708672	2.8576e-05	-41.9973	172.224	1177	Kramer-PhD	Collected Plants
Sr_P059	125	New Zealand	Tasman	State HWY 65	Plant	Short-rooted Plant	Daucus carota	Plant	17.03.20	0.707965	2.3552e-05	-41.9973	172.224	1177	Kramer-PhD	Collected Plants
Sr_P060	125	New Zealand	Tasman	State HWY 65	Plant	Deep-rooted Plant	Lophozonia menziesi	Plant	17.03.20	0.708967	2.2384e-05	-41.9973	172.224	1177	Kramer-PhD	Collected Plants
Sr_P064	127	New Zealand	Tasman	Rest Area Mauria Falls-Murchison	Plant	Short-rooted Plant	Trifolium pratense	Plant	17.03.20	0.709591	2.8032e-05	-41.7703	172.23	513	Kramer-PhD	Collected Plants
Sr_P065	127	New Zealand	Tasman	Rest Area Mauria Falls-Murchison	Plant	Medium-rooted Plant	Pteridium esculentum	Plant	17.03.20	0.710292	2.752e-05	-41.7703	172.23	513	Kramer-PhD	Collected Plants
Sr_P066	127	New Zealand	Tasman	Rest Area Mauria Falls-Murchison	Plant	Deep-rooted Plant	Leptospermum scoparium	Plant	17.03.20	0.710071	2.1344e-05	-41.7703	172.23	513	Kramer-PhD	Collected Plants
Sr_P067	128	New Zealand	Tasman	Longford	Plant	Short-rooted Plant	Trifolium pratense	Plant	17.03.20	0.705878	2.4832e-05	-41.7867	172.369	637	Kramer-PhD	Collected Plants
Sr_P068	128	New Zealand	Tasman	Longford	Plant	Medium-rooted Plant	Pteridium esculentum	Plant	17.03.20	0.706146	2.4384e-05	-41.7867	172.369	637	Kramer-PhD	Collected Plants
Sr_P069	128	New Zealand	Tasman	Longford	Plant	Deep-rooted Plant	Chamaecyparis lawsoniana	Plant	17.03.20	0.70642	2.624e-05	-41.7867	172.369	637	Kramer-PhD	Collected Plants
Sr_P070	129	New Zealand	Tasman	Kawatiri	Plant	Short-rooted Plant	Daucus carota	Plant	18.03.20	0.706884	2.5376e-05	-41.6929	172.618	1188	Kramer-PhD	Collected Plants
Sr_P071	129	New Zealand	Tasman	Kawatiri	Plant	Medium-rooted Plant	Phormium tenax/colensoi	Plant	18.03.20	0.709275	3.264e-05	-41.6929	172.618	1188	Kramer-PhD	Collected Plants
Sr_P072	129	New Zealand	Tasman	Kawatiri	Plant	Deep-rooted Plant	Fuscospora cliffortioides	Plant	18.03.20	0.706643	2.432e-05	-41.6929	172.618	1188	Kramer-PhD	Collected Plants
Sr_P073	130	New Zealand	Tasman	Motupiko	Plant	Short-rooted Plant	Rubus fruticosus	Plant	18.03.20	0.708326	2.2432e-05	-41.6318	172.694	1497	Kramer-PhD	Collected Plants
Sr_P074	130	New Zealand	Tasman	Motupiko	Plant	Medium-rooted Plant	Pteridium esculentum	Plant	18.03.20	0.708448	2.4352e-05	-41.6318	172.694	1497	Kramer-PhD	Collected Plants
Sr_P075	130	New Zealand	Tasman	Motupiko	Plant	Deep-rooted Plant	Salix aegyptiaca	Plant	18.03.20	0.70823	2.7712e-05	-41.6318	172.694	1497	Kramer-PhD	Collected Plants
Sr_P077	131	New Zealand	Tasman	Motueka	Plant	Medium-rooted Plant	Carmichaelia australis	Plant	18.03.20	0.708021	2.3584e-05	-41.4491	172.831	658	Kramer-PhD	Collected Plants
Sr_P078	131	New Zealand	Tasman	Motueka	Plant	Deep-rooted Plant	Crataegus monogyna	Plant	18.03.20	0.708041	2.6016e-05	-41.4491	172.831	658	Kramer-PhD	Collected Plants
Sr_P079	132	New Zealand	Tasman	Motueka Valley	Plant	Short-rooted Plant	Daucus carota	Plant	18.03.20	0.705613	3.024e-05	-41.2686	172.821	309	Kramer-PhD	Collected Plants
Sr_P080	132	New Zealand	Tasman	Motueka Valley	Plant	Medium-rooted Plant	Phormium tenax/colensoi	Plant	18.03.20	0.705824	2.6112e-05	-41.2686	172.821	309	Kramer-PhD	Collected Plants
Sr_P081	132	New Zealand	Tasman	Motueka Valley	Plant	Deep-rooted Plant	Gleditsia triacanthos	Plant	18.03.20	0.706142	2.5184e-05	-41.2686	172.821	309	Kramer-PhD	Collected Plants
Sr_P082	133	New Zealand	Tasman	Ngatimoti Memorial Hall	Plant	Short-rooted Plant	Daucus carota	Plant	18.03.20	0.706854	2.2464e-05	-41.2005	172.888	197	Kramer-PhD	Collected Plants
Sr_P083	133	New Zealand	Tasman	Ngatimoti Memorial Hall	Plant	Medium-rooted Plant	Cordyline australis	Plant	18.03.20	0.706342	2.6464e-05	-41.2005	172.888	197	Kramer-PhD	Collected Plants
Sr_P084	133	New Zealand	Tasman	Ngatimoti Memorial Hall	Plant	Deep-rooted Plant	Acer psuedoplatanus	Plant	18.03.20	0.706229	2.6336e-05	-41.2005	172.888	197	Kramer-PhD	Collected Plants
Sr_P085	134	New Zealand	Tasman	Takaka Hill	Plant	Short-rooted Plant	Daucus carota	Plant	18.03.20	0.706299	2.0544e-05	-41.0354	172.942	1101	Kramer-PhD	Collected Plants
Sr_P086	134	New Zealand	Tasman	Takaka Hill	Plant	Medium-rooted Plant	Pteridium esculentum	Plant	18.03.20	0.706467	2.3712e-05	-41.0354	172.942	1101	Kramer-PhD	Collected Plants
Sr_P087	134	New Zealand	Tasman	Takaka Hill	Plant	Deep-rooted Plant	Psuedotsuga menziesii	Plant	18.03.20	0.705416	2.5888e-05	-41.0354	172.942	1101	Kramer-PhD	Collected Plants
Sr_P103	143	New Zealand	Tasman	Onekaka Trailer Camp	Plant	Short-rooted Plant	Daucus carota	Plant	18.03.20	0.709126	2.2496e-05	-40.7423	172.696	78	Kramer-PhD	Collected Plants
Sr_P104	143	New Zealand	Tasman	Onekaka Trailer Camp	Plant	Medium-rooted Plant	Austroderia toetoe	Plant	18.03.20	0.708614	2.784e-05	-40.7423	172.696	78	Kramer-PhD	Collected Plants
Sr_P105	143	New Zealand	Tasman	Onekaka Trailer Camp	Plant	Deep-rooted Plant	Acacia Melanoxylon	Plant	18.03.20	0.70829	2.304e-05	-40.7423	172.696	78	Kramer-PhD	Collected Plants
Sr_P106	144	New Zealand	Tasman	Ruataniwha Inlet	Plant	Short-rooted Plant	Leptopteris superba	Plant	19.03.20	0.708465	2.5984e-05	-40.6215	172.676	47	Kramer-PhD	Collected Plants
Sr_P107	144	New Zealand	Tasman	Ruataniwha Inlet	Plant	Medium-rooted Plant	Phormium tenax/colensoi	Plant	19.03.20	0.708607	2.384e-05	-40.6215	172.676	47	Kramer-PhD	Collected Plants
Sr_P108	144	New Zealand	Tasman	Ruataniwha Inlet	Plant	Deep-rooted Plant	Leptospermum scoparium	Plant	19.03.20	0.709176	2.896e-05	-40.6215	172.676	47	Kramer-PhD	Collected Plants
Sr_P109	145	New Zealand	Tasman	Collingwood	Plant	Short-rooted Plant	Daucus carota	Plant	19.03.20	0.708695	2.1888e-05	-40.6761	172.683	31	Kramer-PhD	Collected Plants
Sr_P110	145	New Zealand	Tasman	Collingwood	Plant	Medium-rooted Plant	Phormium tenax/colensoi	Plant	19.03.20	0.708973	2.4736e-05	-40.6761	172.683	31	Kramer-PhD	Collected Plants
Sr_P111	146	New Zealand	Tasman	Collingwood	Plant	Deep-rooted Plant	Pittosporum crassifolium	Plant	19.03.20	0.707535	2.3968e-05	-40.6793	172.686	31	Kramer-PhD	Collected Plants
Sr_P115	148	New Zealand	Nelson	Nelson	Plant	Short-rooted Plant	Solanum nigrum	Plant	19.03.20	0.708118	2.5632e-05	-41.2802	173.243	17	Kramer-PhD	Collected Plants
Sr_P116	148	New Zealand	Nelson	Nelson	Plant	Medium-rooted Plant	Phormium tenax/colensoi	Plant	19.03.20	0.708893	2.2272e-05	-41.2802	173.243	17	Kramer-PhD	Collected Plants
Sr_P117	148	New Zealand	Nelson	Nelson	Plant	Deep-rooted Plant	Araucaria heterophylla	Plant	19.03.20	0.708798	2.768e-05	-41.2802	173.243	17	Kramer-PhD	Collected Plants
Sr_P118	150	New Zealand	Nelson	Paddy's Knob Lookout	Plant	Deep-rooted Plant	Alectryon excelsus	Plant	20.03.20	0.707507	2.2016e-05	-41.2823	173.252	NA	Kramer-PhD	Collected Plants
Sr_P119	150	New Zealand	Nelson	Paddy's Knob Lookout	Plant	Short-rooted Plant	Arthropodium cirratum	Plant	20.03.20	0.708058	2.4096e-05	-41.2823	173.252	NA	Kramer-PhD	Collected Plants
Sr_P120	150	New Zealand	Nelson	Paddy's Knob Lookout	Plant	Medium-rooted Plant	Phormium tenax/colensoi	Plant	20.03.20	0.707381	2.8768e-05	-41.2823	173.252	NA	Kramer-PhD	Collected Plants
Sr_P121	151	New Zealand	Nelson	Miyazu Reserve	Plant	Short-rooted Plant	Arthropodium cirratum	Plant	20.03.20	0.707289	2.5696e-05	-41.2533	173.306	NA	Kramer-PhD	Collected Plants
Sr_P122	151	New Zealand	Nelson	Miyazu Reserve	Plant	Medium-rooted Plant	Phormium tenax/colensoi	Plant	20.03.20	0.70673	2.4896e-05	-41.2533	173.306	NA	Kramer-PhD	Collected Plants
Sr_P123	151	New Zealand	Nelson	Miyazu Reserve	Plant	Deep-rooted Plant	Pittosporum crassifolium	Plant	20.03.20	0.707081	2.3904e-05	-41.2533	173.306	NA	Kramer-PhD	Collected Plants
Sr_P124	152	New Zealand	Nelson	Hira	Plant	Medium-rooted Plant	Carmichaelia australis	Plant	20.03.20	0.70512	3.0752e-05	-41.2266	173.398	NA	Kramer-PhD	Collected Plants
Sr_P125	152	New Zealand	Nelson	Hira	Plant	Short-rooted Plant	Daucus carota	Plant	20.03.20	0.70667	2.0896e-05	-41.2266	173.398	NA	Kramer-PhD	Collected Plants
Sr_P126	152	New Zealand	Nelson	Hira	Plant	Deep-rooted Plant	Psuedotsuga menziesii	Plant	20.03.20	0.707008	2.5184e-05	-41.2266	173.398	NA	Kramer-PhD	Collected Plants
Sr_P127	153	New Zealand	Nelson	State HWY 6 Nelson/Marlborough border	Plant	Short-rooted Plant	Daucus carota	Plant	20.03.20	0.708122	2.4928e-05	-41.159	173.531	NA	Kramer-PhD	Collected Plants
Sr_P128	153	New Zealand	Nelson	State HWY 6 Nelson/Marlborough border	Plant	Medium-rooted Plant	Carmichaelia australis	Plant	20.03.20	0.707142	2.5856e-05	-41.159	173.531	NA	Kramer-PhD	Collected Plants
Sr_P129	153	New Zealand	Nelson	State HWY 6 Nelson/Marlborough border	Plant	Deep-rooted Plant	Pinus radiata	Plant	20.03.20	0.707215	2.4608e-05	-41.159	173.531	NA	Kramer-PhD	Collected Plants
Sr_P130	154	New Zealand	Marlborough	Forester's Café	Plant	Short-rooted Plant	Anemanthele lessoniana	Plant	20.03.20	0.708998	2.944e-05	-41.2056	173.571	NA	Kramer-PhD	Collected Plants
Sr_P131	154	New Zealand	Marlborough	Forester's Café	Plant	Medium-rooted Plant	Phormium tenax/colensoi	Plant	20.03.20	0.708672	2.144e-05	-41.2052	173.571	NA	Kramer-PhD	Collected Plants
Sr_P132	154	New Zealand	Marlborough	Forester's Café	Plant	Deep-rooted Plant	Podocarpus totara	Plant	20.03.20	0.708736	2.5696e-05	-41.2052	173.571	NA	Kramer-PhD	Collected Plants
Sr_P133	155	New Zealand	Marlborough	Pelorus Bridge	Plant	Short-rooted Plant	Daucus carota	Plant	20.03.20	0.708453	2.4832e-05	-41.2988	173.573	NA	Kramer-PhD	Collected Plants
Sr_P134	155	New Zealand	Marlborough	Pelorus Bridge	Plant	Medium-rooted Plant	Pteridium esculentum	Plant	20.03.20	0.707348	2.6416e-05	-41.2988	173.573	NA	Kramer-PhD	Collected Plants
Sr_P135	156	New Zealand	Marlborough	Pelorus Bridge	Plant	Deep-rooted Plant	Leptospermum scoparium	Plant	20.03.20	0.707688	2.0416e-05	-41.2988	173.573	NA	Kramer-PhD	Collected Plants
Sr_P136	157	New Zealand	Marlborough	Okaramio	Plant	Short-rooted Plant	Daucus carota	Plant	20.03.20	0.707879	2.8512e-05	-41.4358	173.771	NA	Kramer-PhD	Collected Plants
Sr_P137	157	New Zealand	Marlborough	Okaramio	Plant	Medium-rooted Plant	need ID	Plant	20.03.20	0.708099	2.4768e-05	-41.4358	173.771	NA	Kramer-PhD	Collected Plants
Sr_P138	157	New Zealand	Marlborough	Okaramio	Plant	Deep-rooted Plant	Pinus radiata	Plant	20.03.20	0.708429	2.2752e-05	-41.4358	173.771	NA	Kramer-PhD	Collected Plants
Sr_P142	163	New Zealand	Wellington	Wellington	Plant	Short-rooted Plant	Trifolium pratense	Plant	21.03.20	0.708491	3.0048e-05	-41.3036	174.825	42	Kramer-PhD	Collected Plants
Sr_P143	163	New Zealand	Wellington	Wellington	Plant	Medium-rooted Plant	Phormium tenax/colensoi	Plant	21.03.20	0.709016	2.5152e-05	-41.3036	174.825	42	Kramer-PhD	Collected Plants
Sr_P144	163	New Zealand	Wellington	Wellington	Plant	Deep-rooted Plant	Pinus radiata	Plant	21.03.20	0.709326	2.4992e-05	-41.3036	174.825	42	Kramer-PhD	Collected Plants
Sr_P145	164	New Zealand	Wellington	Petone	Plant	Medium-rooted Plant	Phormium tenax/colensoi	Plant	21.03.20	0.709404	2.5824e-05	-41.2247	174.86	31	Kramer-PhD	Collected Plants
Sr_P146	164	New Zealand	Wellington	Petone	Plant	Deep-rooted Plant	Metrosideros excelsa	Plant	21.03.20	0.709395	2.5312e-05	-41.2247	174.86	31	Kramer-PhD	Collected Plants
Sr_P147	164	New Zealand	Wellington	Petone	Plant	Short-rooted Plant	Solanum nigrum	Plant	21.03.20	0.70558	3.264e-05	-41.2247	174.86	31	Kramer-PhD	Collected Plants
Sr_P148	165	New Zealand	Wellington	Remutaka Hill	Plant	Short-rooted Plant	Daucus carota	Plant	21.03.20	0.709796	2.3872e-05	-41.1033	175.211	1159	Kramer-PhD	Collected Plants
Sr_P149	165	New Zealand	Wellington	Remutaka Hill	Plant	Medium-rooted Plant	Carmichaelia australis	Plant	21.03.20	0.709916	2.5216e-05	-41.1033	175.211	1159	Kramer-PhD	Collected Plants
Sr_P150	166	New Zealand	Wellington	Remutaka Hill	Plant	Short-rooted Plant	Trifolium pratense	Plant	21.03.20	0.709306	2.6368e-05	-41.1147	175.232	1835	Kramer-PhD	Collected Plants
Sr_P151	166	New Zealand	Wellington	Remutaka Hill	Plant	Medium-rooted Plant	Austroderia toetoe	Plant	21.03.20	0.709519	2.3008e-05	-41.1147	175.232	1835	Kramer-PhD	Collected Plants
Sr_P152	166	New Zealand	Wellington	Remutaka Hill	Plant	Deep-rooted Plant	Veronica sp.	Plant	21.03.20	0.708352	2.8192e-05	-41.1147	175.232	1835	Kramer-PhD	Collected Plants
Sr_P153	167	New Zealand	Manawatu-Wanganui	Pukaha National Wildlife Center	Plant	Short-rooted Plant	Solanum nigrum	Plant	21.03.20	0.709233	3.232e-05	-40.7205	175.64	949	Kramer-PhD	Collected Plants
Sr_P154	167	New Zealand	Manawatu-Wanganui	Pukaha National Wildlife Center	Plant	Medium-rooted Plant	Phormium tenax/colensoi	Plant	21.03.20	0.709517	2.64e-05	-40.7205	175.64	949	Kramer-PhD	Collected Plants
Sr_P155	167	New Zealand	Manawatu-Wanganui	Pukaha National Wildlife Center	Plant	Deep-rooted Plant	Dacrycarpus dacrydioides	Plant	21.03.20	0.708055	2.2368e-05	-40.7205	175.64	949	Kramer-PhD	Collected Plants
Sr_P156	168	New Zealand	Manawatu-Wanganui	Woodville	Plant	Short-rooted Plant	Polygala myrtifolia	Plant	21.03.20	0.708561	2.7712e-05	-40.3386	175.892	279	Kramer-PhD	Collected Plants
Sr_P157	168	New Zealand	Manawatu-Wanganui	Woodville	Plant	Medium-rooted Plant	Phormium tenax/colensoi	Plant	21.03.20	0.709283	2.7232e-05	-40.3386	175.892	279	Kramer-PhD	Collected Plants
Sr_P158	168	New Zealand	Manawatu-Wanganui	Woodville	Plant	Deep-rooted Plant	Populus deltoides	Plant	21.03.20	0.709209	2.8288e-05	-40.3386	175.892	279	Kramer-PhD	Collected Plants
Sr_P159	169	New Zealand	Hawke's Bay	Poukawa	Plant	Short-rooted Plant	Daucus carota	Plant	21.03.20	0.708738	2.656e-05	-39.7392	176.737	133	Kramer-PhD	Collected Plants
Sr_P160	169	New Zealand	Hawke's Bay	Poukawa	Plant	Deep-rooted Plant	Alectryon excelsus	Plant	21.03.20	0.708864	2.4592e-05	-39.7392	176.737	133	Kramer-PhD	Collected Plants
Sr_P161	169	New Zealand	Hawke's Bay	Poukawa	Plant	Medium-rooted Plant	Phormium tenax/colensoi	Plant	21.03.20	0.708665	2.224e-05	-39.7392	176.737	133	Kramer-PhD	Collected Plants
Sr_P162	170	New Zealand	Hawke's Bay	Napier	Plant	Short-rooted Plant	Trifolium pratense	Plant	22.03.20	0.708801	2.5248e-05	-39.5658	176.924	1	Kramer-PhD	Collected Plants
Sr_P163	170	New Zealand	Hawke's Bay	Napier	Plant	Medium-rooted Plant	Phormium tenax/colensoi	Plant	22.03.20	0.708847	2.5792e-05	-39.5658	176.924	1	Kramer-PhD	Collected Plants
Sr_P164	170	New Zealand	Hawke's Bay	Napier	Plant	Deep-rooted Plant	Araucaria heterophylla	Plant	22.03.20	0.708773	2.56e-05	-39.5658	176.924	1	Kramer-PhD	Collected Plants
Sr_P165	171	New Zealand	Auckland	Matherson Bay Reserve	Plant	Short-rooted Plant	Pennisetum clandestinum	Plant	30.06.20	0.708748	2.4384e-05	-36.3007	174.797	419	Kramer-PhD	Collected Plants
Sr_P166	171	New Zealand	Auckland	Matherson Bay Reserve	Plant	Medium-rooted Plant	Phormium tenax/colensoi	Plant	30.06.20	0.708733	3.1008e-05	-36.3007	174.797	419	Kramer-PhD	Collected Plants
Sr_P167	171	New Zealand	Auckland	Matherson Bay Reserve	Plant	Deep-rooted Plant	Metrosideros excelsa	Plant	30.06.20	0.709213	2.9312e-05	-36.3007	174.797	419	Kramer-PhD	Collected Plants
Sr_P171	173	New Zealand	Northland	Baldrock View Farm, Topuni	Plant	Medium-rooted Plant	Pteridium esculentum	Plant	30.06.20	0.708173	2.464e-05	-36.1893	174.454	293	Kramer-PhD	Collected Plants
Sr_P172	173	New Zealand	Northland	Baldrock View Farm, Topuni	Plant	Short-rooted Plant	Daucus carota	Plant	30.06.20	0.708176	2.4672e-05	-36.1893	174.454	293	Kramer-PhD	Collected Plants
Sr_P173	173	New Zealand	Northland	Baldrock View Farm, Topuni	Plant	Deep-rooted Plant	Pinus radiata	Plant	30.06.20	0.708416	3.392e-05	-36.1893	174.454	293	Kramer-PhD	Collected Plants
Sr_P174	174	New Zealand	Northland	HWY 1 meets Baldrock Rd	Plant	Deep-rooted Plant	Melicytus ramiflorus	Plant	30.06.20	0.708085	2.3584e-05	-36.1125	174.434	289	Kramer-PhD	Collected Plants
Sr_P175	174	New Zealand	Northland	HWY 1 meets Baldrock Rd	Plant	Short-rooted Plant	Rubus fruticosus	Plant	30.06.20	0.707447	2.1504e-05	-36.1125	174.434	289	Kramer-PhD	Collected Plants
Sr_P176	174	New Zealand	Northland	HWY 1 meets Baldrock Rd	Plant	Medium-rooted Plant	Austroderia toetoe	Plant	30.06.20	0.707156	2.2272e-05	-36.1125	174.434	289	Kramer-PhD	Collected Plants
Sr_P183	177	New Zealand	Northland	Maromaku	Plant	Short-rooted Plant	Pennisetum clandestinum	Plant	30.06.20	0.707407	2.912e-05	-35.4813	174.119	598	Kramer-PhD	Collected Plants
Sr_P184	177	New Zealand	Northland	Maromaku	Plant	Medium-rooted Plant	Phormium tenax/colensoi	Plant	30.06.20	0.707492	2.8288e-05	-35.4813	174.119	598	Kramer-PhD	Collected Plants
Sr_P185	177	New Zealand	Northland	Maromaku	Plant	Deep-rooted Plant	Paraserianthes lopantha	Plant	30.06.20	0.707646	2.9344e-05	-35.4813	174.119	598	Kramer-PhD	Collected Plants
Sr_P189	179	New Zealand	Northland	Kerikeri Paradise Garden Cottage Rest Stop	Plant	Short-rooted Plant	Pennisetum clandestinum	Plant	30.06.20	0.70753	2.5248e-05	-35.1242	173.873	707	Kramer-PhD	Collected Plants
Sr_P190	179	New Zealand	Northland	Kerikeri Paradise Garden Cottage Rest Stop	Plant	Medium-rooted Plant	Cordyline australis	Plant	30.06.20	0.707814	3.48616e-05	-35.1242	173.873	707	Kramer-PhD	Collected Plants
Sr_P191	179	New Zealand	Northland	Kerikeri Paradise Garden Cottage Rest Stop	Plant	Deep-rooted Plant	Pinus radiata	Plant	30.06.20	0.708911	2.4544e-05	-35.1242	173.873	707	Kramer-PhD	Collected Plants
Sr_P192	180	New Zealand	Northland	B/n Manganui & Kaeo HWY 10	Plant	Short-rooted Plant	Arthropodium cirratum	Plant	30.06.20	0.707509	2.832e-05	-35.0247	173.646	309	Kramer-PhD	Collected Plants
Sr_P193	180	New Zealand	Northland	B/n Manganui & Kaeo HWY 11	Plant	Medium-rooted Plant	Austroderia toetoe	Plant	30.06.20	0.707941	2.6176e-05	-35.0247	173.646	309	Kramer-PhD	Collected Plants
Sr_P194	180	New Zealand	Northland	B/n Manganui & Kaeo HWY 12	Plant	Deep-rooted Plant	Erythrina xskyesii	Plant	30.06.20	0.707676	2.6336e-05	-35.0247	173.646	309	Kramer-PhD	Collected Plants
Sr_P198	182	New Zealand	Northland	Kaingaroa School Turnout	Plant	Short-rooted Plant	Dipogon lignosus	Plant	01.07.20	0.708433	2.7328e-05	-35.0252	173.33	17	Kramer-PhD	Collected Plants
Sr_P199	182	New Zealand	Northland	Kaingaroa School Turnout	Plant	Medium-rooted Plant	Austroderia toetoe	Plant	01.07.20	0.708104	2.6176e-05	-35.0252	173.33	17	Kramer-PhD	Collected Plants
Sr_P200	182	New Zealand	Northland	Kaingaroa School Turnout	Plant	Deep-rooted Plant	Cupressus sempervirens	Plant	01.07.20	0.708553	2.0896e-05	-35.0252	173.33	17	Kramer-PhD	Collected Plants
Sr_P201	183	New Zealand	Northland	Rarawa Beach & Campground	Plant	Short-rooted Plant	Chionochloa rubra	Plant	01.07.20	0.709084	2.2656e-05	-34.7184	173.077	16	Kramer-PhD	Collected Plants
Sr_P202	184	New Zealand	Northland	Rarawa Beach & Campground	Plant	Medium-rooted Plant	Phormium tenax/colensoi	Plant	01.07.20	0.709136	2.9472e-05	-34.7184	173.077	16	Kramer-PhD	Collected Plants
Sr_P203	184	New Zealand	Northland	Rarawa Beach & Campground	Plant	Deep-rooted Plant	Metrosideros excelsa	Plant	01.07.20	0.708731	2.2464e-05	-34.7184	173.077	16	Kramer-PhD	Collected Plants
Sr_P204	185	New Zealand	Northland	Just outside Te Kao Bay HWY 1F	Plant	Short-rooted Plant	Phormium tenax/colensoi	Plant	01.07.20	0.708604	2.48e-05	-34.6064	172.95	225	Kramer-PhD	Collected Plants
Sr_P205	185	New Zealand	Northland	Just outside Te Kao Bay HWY 1F	Plant	Medium-rooted Plant	Phormium tenax/colensoi	Plant	01.07.20	0.708771	2.5664e-05	-34.6064	172.95	225	Kramer-PhD	Collected Plants
Sr_P206	185	New Zealand	Northland	Just outside Te Kao Bay HWY 1F	Plant	Deep-rooted Plant	Pinus radiata	Plant	01.07.20	0.708926	4.672e-05	-34.6064	172.95	225	Kramer-PhD	Collected Plants
Sr_P207	187	New Zealand	Northland	Cape Reinga Lighthouse	Plant	Medium-rooted Plant	Cordyline australis	Plant	01.07.20	0.708458	2.6432e-05	-34.4301	172.682	732	Kramer-PhD	Collected Plants
Sr_P208	187	New Zealand	Northland	Cape Reinga Lighthouse	Plant	Deep-rooted Plant	Metrosideros excelsa	Plant	01.07.20	0.708063	3.99736e-05	-34.4301	172.682	732	Kramer-PhD	Collected Plants
Sr_P209	188	New Zealand	Northland	Pukenui Wharf near Houhora	Plant	Short-rooted Plant	Dipogon lignosus	Plant	01.07.20	0.708727	3.54483e-05	-34.8145	173.119	55	Kramer-PhD	Collected Plants
Sr_P210	188	New Zealand	Northland	Pukenui Wharf near Houhora	Plant	Medium-rooted Plant	Phormium tenax/colensoi	Plant	01.07.20	0.708406	2.71938e-05	-34.8145	173.119	55	Kramer-PhD	Collected Plants
Sr_P211	188	New Zealand	Northland	Pukenui Wharf near Houhora	Plant	Deep-rooted Plant	Metrosideros excelsa	Plant	01.07.20	0.708617	3.3018e-05	-34.8145	173.119	55	Kramer-PhD	Collected Plants
Sr_P230	195	New Zealand	Northland	Tokatoka	Plant	Medium-rooted Plant	Phormium tenax/colensoi	Plant	02.07.20	0.708301	3.33532e-05	-36.0708	173.973	45	Kramer-PhD	Collected Plants
Sr_P231	196	New Zealand	Northland	Matakohe Holiday Park	Plant	Medium-rooted Plant	Phormium tenax/colensoi	Plant	03.07.20	0.708137	2.76128e-05	-36.1348	174.19	-118	Kramer-PhD	Collected Plants
Sr_P232	196	New Zealand	Northland	Matakohe Holiday Park	Plant	Short-rooted Plant	Arthropodium cirratum	Plant	03.07.20	0.707941	3.10905e-05	-36.1348	174.19	-118	Kramer-PhD	Collected Plants
Sr_P233	196	New Zealand	Northland	Matakohe Holiday Park	Plant	Deep-rooted Plant	Dysoxylum spectabile	Plant	03.07.20	0.70813	2.92469e-05	-36.1348	174.19	-118	Kramer-PhD	Collected Plants
Sr_P254	204	New Zealand	Waikato	Tamahere Reserve	Plant	Short-rooted Plant	Solanum nigrum	Plant	04.07.21	0.706909	2.9216e-05	-37.8265	175.363	235	Kramer-PhD	Collected Plants
Sr_P255	204	New Zealand	Waikato	Tamahere Reserve	Plant	Medium-rooted Plant	Phormium tenax/colensoi	Plant	04.07.21	0.706763	2.208e-05	-37.8265	175.363	235	Kramer-PhD	Collected Plants
Sr_P256	204	New Zealand	Waikato	Tamahere Reserve	Plant	Deep-rooted Plant	Pinus radiata	Plant	04.07.21	0.706748	2.6784e-05	-37.8265	175.363	235	Kramer-PhD	Collected Plants
Sr_P271	211	New Zealand	Waikato	Ngahewa Lake Wetland	Plant	Short-rooted Plant	Rubus fruticosus	Plant	05.07.20	0.705806	2.58529e-05	-38.3157	176.375	1401	Kramer-PhD	Collected Plants
Sr_P272	211	New Zealand	Waikato	Ngahewa Lake Wetland	Plant	Medium-rooted Plant	Phormium tenax/colensoi	Plant	05.07.20	0.706227	3.54483e-05	-38.3157	176.375	1401	Kramer-PhD	Collected Plants
Sr_P273	211	New Zealand	Waikato	Ngahewa Lake Wetland	Plant	Deep-rooted Plant	Podocarpus totara	Plant	05.07.20	0.706545	2.73614e-05	-38.3157	176.375	1401	Kramer-PhD	Collected Plants
Sr_P280	214	New Zealand	Waikato	Scenic View point north of Bulli Point	Plant	Short-rooted Plant	Rubus fruticosus	Plant	05.07.20	0.705901	3.18029e-05	-38.8802	175.973	1197	Kramer-PhD	Collected Plants
Sr_P281	214	New Zealand	Waikato	Scenic View point north of Bulli Point	Plant	Medium-rooted Plant	Phormium tenax/colensoi	Plant	05.07.20	0.705955	4.52531e-05	-38.8802	175.973	1197	Kramer-PhD	Collected Plants
Sr_P282	214	New Zealand	Waikato	Scenic View point north of Bulli Point	Plant	Deep-rooted Plant	Sophora microphylla	Plant	05.07.20	0.705894	3.23062e-05	-38.8802	175.973	1197	Kramer-PhD	Collected Plants
Sr_P283	215	New Zealand	Waikato	Scenic Lookout HWY 47	Plant	Short-rooted Plant	Rubus fruticosus	Plant	05.07.20	0.705886	3.28923e-05	-38.9903	175.764	1791	Kramer-PhD	Collected Plants
Sr_P284	215	New Zealand	Waikato	Scenic Lookout HWY 47	Plant	Medium-rooted Plant	Pteridium esculentum	Plant	05.07.20	0.705832	3.38979e-05	-38.9903	175.764	1791	Kramer-PhD	Collected Plants
Sr_P285	215	New Zealand	Waikato	Scenic Lookout HWY 47	Plant	Deep-rooted Plant	Kunzea ericoides	Plant	05.07.20	0.707027	2.72776e-05	-38.9903	175.764	1791	Kramer-PhD	Collected Plants
Sr_P286	216	New Zealand	Manawatu-Wanganui	Tawhai Falls (Gollum's Pool)	Plant	Short-rooted Plant	Sticherus cunninghamii	Plant	05.07.20	0.706985	3.81299e-05	-39.1753	175.513	3217	Kramer-PhD	Collected Plants
Sr_P287	216	New Zealand	Manawatu-Wanganui	Tawhai Falls (Gollum's Pool)	Plant	Medium-rooted Plant	Phormium tenax/colensoi	Plant	05.07.20	0.709919	3.98479e-05	-39.1753	175.513	3217	Kramer-PhD	Collected Plants
Sr_P288	216	New Zealand	Manawatu-Wanganui	Tawhai Falls (Gollum's Pool)	Plant	Deep-rooted Plant	Fuscospora cliffortioides	Plant	05.07.20	0.706156	4.2739e-05	-39.1753	175.513	3217	Kramer-PhD	Collected Plants
Sr_P296	220	New Zealand	Manawatu-Wanganui	Taihape Golf Course Rest Stop	Plant	Short-rooted Plant	Rubus fruticosus	Plant	06.07.20	0.708262	2.85346e-05	-39.6423	175.768	1501	Kramer-PhD	Collected Plants
Sr_P297	220	New Zealand	Manawatu-Wanganui	Taihape Golf Course Rest Stop	Plant	Medium-rooted Plant	Phormium tenax/colensoi	Plant	06.07.20	0.708662	2.78465e-05	-39.6423	175.768	1501	Kramer-PhD	Collected Plants
Sr_P298	220	New Zealand	Manawatu-Wanganui	Taihape Golf Course Rest Stop	Plant	Deep-rooted Plant	Sophora microphylla	Plant	06.07.20	0.708495	3.1761e-05	-39.6423	175.768	1501	Kramer-PhD	Collected Plants
Sr_P299	221	New Zealand	Manawatu-Wanganui	Rangitikei Rest Stop	Plant	Short-rooted Plant	Hedera helix	Plant	06.07.20	0.708524	3.31437e-05	-39.828	175.782	1282	Kramer-PhD	Collected Plants
Sr_P300	221	New Zealand	Manawatu-Wanganui	Rangitikei Rest Stop	Plant	Medium-rooted Plant	Phormium tenax/colensoi	Plant	06.07.20	0.708337	3.42331e-05	-39.828	175.782	1282	Kramer-PhD	Collected Plants
Sr_P301	221	New Zealand	Manawatu-Wanganui	Rangitikei Rest Stop	Plant	Deep-rooted Plant	Pittosporum eugenioides	Plant	06.07.20	0.708447	3.29761e-05	-39.828	175.782	1282	Kramer-PhD	Collected Plants
Sr_P303	222	New Zealand	Manawatu-Wanganui	Owlkatraz, Shannon	Plant	Medium-rooted Plant	Cordyline australis	Plant	06.07.20	0.708159	3.97641e-05	-40.552	175.414	111	Kramer-PhD	Collected Plants
Sr_P304	222	New Zealand	Manawatu-Wanganui	Owlkatraz, Shannon	Plant	Deep-rooted Plant	Agonis flexuosa	Plant	06.07.20	0.708338	3.23057e-05	-40.552	175.414	111	Kramer-PhD	Collected Plants
Sr_P306	223	New Zealand	Wellington	Paekakariki Rest Stop	Plant	Medium-rooted Plant	Corynocarpus laevigatus	Plant	06.07.20	0.708696	3.93869e-05	-40.9975	174.943	52	Kramer-PhD	Collected Plants
Sr_P307	223	New Zealand	Wellington	Paekakariki Rest Stop	Plant	Deep-rooted Plant	Cupressus sempervirens	Plant	06.07.20	0.709497	3.33532e-05	-40.9975	174.943	52	Kramer-PhD	Collected Plants
Sr_P314	31	New Zealand	Marlborough	Blenheim	Plant	Short-rooted Plant	Hedera helix	Plant	2013	0.709205	3.73338e-05	-41.4887	173.973	2.1336	Kramer-PhD	Collected Plants
Sr_P316	31	New Zealand	Marlborough	Blenheim	Plant	Medium-rooted Plant		Plant	2013	0.70907	3.54483e-05	-41.4887	173.973	2.1336	Kramer-PhD	Collected Plants
Sr_P317	31	New Zealand	Marlborough	Blenheim	Plant	Deep-rooted Plant	Cupressus sempervirens	Plant	2013	0.709101	2.9205e-05	-41.4887	173.973	2.1336	Kramer-PhD	Collected Plants
Sr_P319	32	New Zealand	Marlborough	South of Blenheim 1	Plant	Medium-rooted Plant	Carmichaelia australis	Plant	2013	0.707233	3.66215e-05	-41.5655	174.033	25.908	Kramer-PhD	Collected Plants
Sr_P322	32	New Zealand	Marlborough	South of Blenheim 1	Plant	Deep-rooted Plant	Griselinia littoralis	Plant	2013	0.707857	3.46521e-05	-41.5655	174.033	25.908	Kramer-PhD	Collected Plants
Sr_P324	33	New Zealand	Marlborough	South of Blenheim 2	Plant	Short-rooted Plant	Phormium tenax/colensoi	Plant	2013	0.709196	3.26409e-05	-41.6175	174.06	116.738	Kramer-PhD	Collected Plants
Sr_P327	33	New Zealand	Marlborough	South of Blenheim 2	Plant	Deep-rooted Plant	Leptospermum scoparium	Plant	2013	0.708658	3.92193e-05	-41.6175	174.06	116.738	Kramer-PhD	Collected Plants
Sr_P329	34	New Zealand	Marlborough	South of river below Lake Grassmore	Plant	Medium-rooted Plant	Phormium tenax/colensoi	Plant	2013	0.707903	3.3856e-05	-41.8276	174.142	22.2504	Kramer-PhD	Collected Plants
Sr_P332	34	New Zealand	Marlborough	South of river below Lake Grassmore	Plant	Deep-rooted Plant	Cupressus macrocarpa	Plant	2013	0.707494	3.28504e-05	-41.8276	174.142	22.2504	Kramer-PhD	Collected Plants
Sr_S001	00023A	New Zealand	Otago_Southland	Indigenous Forest	Minerals	Brook Street Terrane	clastic sediment	Soil	NA	0.706726	3.68529e-05	-46.1874	167.974	NA	GNS	GNS Topsoil
Sr_S002	00106A	New Zealand	Otago_Southland	Herbaceous Freshwater Vegetation	Minerals	Holocene sediments	clastic sediment	Soil	NA	0.709103	5.6e-05	-46.5666	168.662	NA	GNS	GNS Topsoil
Sr_S003	00117A	New Zealand	Otago_Southland	Broadleaved Indigenous Hardwoods	Minerals	Brook Street Terrane	mafic intrusive	Soil	NA	0.708215	3.0912e-05	-46.6191	168.353	NA	GNS	GNS Topsoil
Sr_S004	00270A	New Zealand	Otago_Southland	Indigenous Forest	Minerals	Murihiku Terrane	clastic sediment	Soil	NA	0.708695	2.2272e-05	-46.5784	169.189	NA	GNS	GNS Topsoil
Sr_S006	00290A	New Zealand	Otago_Southland	Indigenous Forest	Minerals	Holocene sediments	clastic sediment	Soil	NA	0.706518	2.6432e-05	-46.4549	169.515	NA	GNS	GNS Topsoil
Sr_S007	00314A	New Zealand	Otago_Southland	Indigenous Forest	Minerals	Waiau Group	clastic sediment	Soil	NA	0.707528	4.192e-05	-46.0882	167.578	NA	GNS	GNS Topsoil
Sr_S008	00317A	New Zealand	Otago_Southland	Tall Tussock Grassland	Minerals	Caples Terrane	schist	Soil	NA	0.711393	4.224e-05	-45.5911	169.763	NA	GNS	GNS Topsoil
Sr_S009	00341A	New Zealand	Otago_Southland	Manuka and/or Kanuka	Minerals	Rakaia Terrane	schist	Soil	NA	0.709646	5.12e-05	-45.7612	170.479	NA	GNS	GNS Topsoil
Sr_S010	00355A	New Zealand	Otago_Southland	Manuka and/or Kanuka	Minerals	Rakaia Terrane	schist	Soil	NA	0.709075	2.5344e-05	-45.825	170.273	NA	GNS	GNS Topsoil
Sr_S011	00360A	New Zealand	Otago_Southland	Tall Tussock Grassland	Minerals	Buller Terrane	clastic sediment	Soil	NA	0.71203	4.928e-05	-45.7666	166.88	NA	GNS	GNS Topsoil
Sr_S012	00368A	New Zealand	Otago_Southland	Indigenous Forest	Minerals	Holocene sediments	clastic sediment	Soil	NA	0.707559	3.1616e-05	-45.6659	167.917	NA	GNS	GNS Topsoil
Sr_S013	00369A	New Zealand	Otago_Southland	Indigenous Forest	Minerals	Brook Street Terrane	clastic sediment	Soil	NA	0.707427	3.008e-05	-46.0948	167.874	NA	GNS	GNS Topsoil
Sr_S014	00371A	New Zealand	Otago_Southland	Indigenous Forest	Minerals	Late Pleistocene sediments	clastic sediment	Soil	NA	0.706394	2.3904e-05	-45.522	167.63	NA	GNS	GNS Topsoil
Sr_S015	12204958A	New Zealand	Otago_Southland	Tall Tussock Grassland	Minerals	Caples Terrane	schist	Soil	NA	0.709094	2.36499e-05	-45.43	168.144	NA	GNS	GNS Topsoil
Sr_S016	12204970A	New Zealand	Otago_Southland	Indigenous Forest	Minerals	Caples Terrane	schist	Soil	NA	0.709337	3.904e-05	-45.3133	168.151	NA	GNS	GNS Topsoil
Sr_S017	12264944A	New Zealand	Otago_Southland	Tall Tussock Grassland	Minerals	Dun Mountain-Maitai Terrane	ultramafic intrusive	Soil	NA	0.705	2.2336e-05	-45.5576	168.209	NA	GNS	GNS Topsoil
Sr_S018	12264948A	New Zealand	Otago_Southland	Tall Tussock Grassland	Minerals	Dun Mountain-Maitai Terrane	mafic extrusive	Soil	NA	0.705173	2.0608e-05	-45.5257	168.218	NA	GNS	GNS Topsoil
Sr_S019	12285010A	New Zealand	Otago_Southland	Tall Tussock Grassland	Minerals	Caples Terrane	schist	Soil	NA	0.708484	4.672e-05	-44.9636	168.288	NA	GNS	GNS Topsoil
Sr_S020	12285034A	New Zealand	Otago_Southland	Tall Tussock Grassland	Minerals	Caples Terrane	schist	Soil	NA	0.706838	0.000104	-44.7544	168.294	NA	GNS	GNS Topsoil
Sr_S021	12364954A	New Zealand	Otago_Southland	Tall Tussock Grassland	Minerals	Caples Terrane	clastic sediment	Soil	NA	0.70749	3.264e-05	-45.4795	168.338	NA	GNS	GNS Topsoil
Sr_S022	12365002A	New Zealand	Otago_Southland	Fernland	Minerals	Caples Terrane	schist	Soil	NA	0.706165	2.4192e-05	-45.0421	168.375	NA	GNS	GNS Topsoil
Sr_S024	12605034A	New Zealand	Otago_Southland	Tall Tussock Grassland	Minerals	Rakaia Terrane	schist	Soil	NA	0.710898	3.744e-05	-44.7705	168.699	NA	GNS	GNS Topsoil
Sr_S025	12725026A	New Zealand	Otago_Southland	Tall Tussock Grassland	Minerals	Rakaia Terrane	schist	Soil	NA	0.711788	8.512e-05	-44.8434	168.852	NA	GNS	GNS Topsoil
Sr_S026	12845042A	New Zealand	Otago_Southland	Tall Tussock Grassland	Minerals	Rakaia Terrane	schist	Soil	NA	0.709782	4.16e-05	-44.7113	169.016	NA	GNS	GNS Topsoil
Sr_S027	12924978A	New Zealand	Otago_Southland	Herbaceous Freshwater Vegetation	Minerals	Holocene sediments	clastic sediment	Soil	NA	0.711795	0.00013632	-45.284	169.072	NA	GNS	GNS Topsoil
Sr_S028	12925050A	New Zealand	Otago_Southland	Tall Tussock Grassland	Minerals	Rakaia Terrane	schist	Soil	NA	0.709738	2.4896e-05	-44.6366	169.119	NA	GNS	GNS Topsoil
Sr_S029	13085066A	New Zealand	Otago_Southland	Tall Tussock Grassland	Minerals	Rakaia Terrane	schist	Soil	NA	0.710223	2.6112e-05	-44.4983	169.325	NA	GNS	GNS Topsoil
Sr_S030	13405026A	New Zealand	Otago_Southland	Tall Tussock Grassland	Minerals	Rakaia Terrane	schist	Soil	NA	0.710441	2.3264e-05	-44.8725	169.713	NA	GNS	GNS Topsoil
Sr_S031	13485042A	New Zealand	Otago_Southland	Alpine Grass/Herbfield	Minerals	Rakaia Terrane	clastic sediment	Soil	NA	0.709278	6.4713e-05	-44.7332	169.811	NA	GNS	GNS Topsoil
Sr_S032	13645034A	New Zealand	Otago_Southland	Tall Tussock Grassland	Minerals	Rakaia Terrane	clastic sediment	Soil	NA	0.709927	3.35747e-05	-44.809	170.017	NA	GNS	GNS Topsoil
Sr_S033	13724962A	New Zealand	Otago_Southland	Tall Tussock Grassland	Minerals	Rakaia Terrane	schist	Soil	NA	0.710783	3.20329e-05	-45.4573	170.086	NA	GNS	GNS Topsoil
Sr_S034	14044994A	New Zealand	Otago_Southland	Tall Tussock Grassland	Minerals	Rakaia Terrane	schist	Soil	NA	0.710105	0.000121337	-45.1875	170.473	NA	GNS	GNS Topsoil
Sr_S035	14124978A	New Zealand	Otago_Southland	Matagouri or Grey Scrub	Minerals	Rakaia Terrane	schist	Soil	NA	0.708802	3.18307e-05	-45.328	170.598	NA	GNS	GNS Topsoil
Sr_S036	14204978A	New Zealand	Otago_Southland	Fernland	Minerals	Rakaia Terrane	schist	Soil	NA	0.708785	3.6846e-05	-45.3294	170.707	NA	GNS	GNS Topsoil
Sr_S037	14204986A	New Zealand	Otago_Southland	Manuka and/or Kanuka	Minerals	Rakaia Terrane	schist	Soil	NA	0.709382	3.74122e-05	-45.2505	170.711	NA	GNS	GNS Topsoil
Sr_S040	15325354A	New Zealand	Nelson	Manuka and/or Kanuka	Minerals	Paleogene sedimentary rocks	clastic sediment	Soil	NA	0.712106	6.67353e-05	-41.9602	172.177	NA	GNS	GNS Topsoil
Sr_S041	15405322A	New Zealand	Nelson	Indigenous Forest	Minerals	Takaka Terrane	clastic sediment	Soil	NA	0.70982	3.16689e-05	-42.2552	172.275	NA	GNS	GNS Topsoil
Sr_S043	15485354A	New Zealand	Nelson	Indigenous Forest	Minerals	Holocene sediments	clastic sediment	Soil	NA	0.705945	2.84333e-05	-41.9595	172.376	NA	GNS	GNS Topsoil
Sr_S044	15485394A	New Zealand	Nelson	Tall Tussock Grassland	Minerals	Blue Bottom Group	clastic sediment	Soil	NA	0.708359	2.52381e-05	-41.604	172.343	NA	GNS	GNS Topsoil
Sr_S045	15565346A	New Zealand	Nelson	Indigenous Forest	Minerals	Rakaia Terrane	schist	Soil	NA	0.711945	0.000266941	-42.044	172.47	NA	GNS	GNS Topsoil
Sr_S046	15565394A	New Zealand	Nelson	Indigenous Forest	Minerals	Blue Bottom Group	clastic sediment	Soil	NA	0.708152	2.5912e-05	-41.601	172.491	NA	GNS	GNS Topsoil
Sr_S047	15625366A	New Zealand	Nelson	Indigenous Forest	Minerals	Median Batholith	felsic intrusive	Soil	NA	0.705766	8.08912e-05	-41.8627	172.541	NA	GNS	GNS Topsoil
Sr_S048	15645386A	New Zealand	Nelson	Tall Tussock Grassland	Minerals	Median Batholith	felsic intrusive	Soil	NA	0.706132	0.000186859	-41.6758	172.574	NA	GNS	GNS Topsoil
Sr_S049	15685358A	New Zealand	Nelson	Indigenous Forest	Minerals	Late Pleistocene sediments	clastic sediment	Soil	NA	0.705164	4.20634e-05	-41.9192	172.618	NA	GNS	GNS Topsoil
Sr_S050	15765378A	New Zealand	Nelson	Indigenous Forest	Minerals	Tadmor Group	clastic sediment	Soil	NA	0.708699	3.42574e-05	-41.7452	172.713	NA	GNS	GNS Topsoil
Sr_S051	15805370A	New Zealand	Nelson	Indigenous Forest	Minerals	Early Pleistocene sediments	clastic sediment	Soil	NA	0.709248	3.27205e-05	-41.8371	172.757	NA	GNS	GNS Topsoil
Sr_S052	15925380A	New Zealand	Nelson	Indigenous Forest	Minerals	Brook Street Terrane	mafic extrusive	Soil	NA	0.704864	4.57035e-05	-41.7335	172.901	NA	GNS	GNS Topsoil
Sr_S053	15965370A	New Zealand	Nelson	Indigenous Forest	Minerals	Late Pleistocene sediments	clastic sediment	Soil	NA	0.712521	5.74328e-05	-41.8213	172.942	NA	GNS	GNS Topsoil
Sr_S054	15985392A	New Zealand	Nelson	Indigenous Forest	Minerals	Dun Mountain-Maitai Terrane	clastic sediment	Soil	NA	0.708929	4.20634e-05	-41.6232	172.974	NA	GNS	GNS Topsoil
Sr_S055	16025388A	New Zealand	Nelson	Gravel or Rock	Minerals	Dun Mountain-Maitai Terrane	ultramafic intrusive	Soil	NA	0.709032	0.000148435	-41.6604	173.023	NA	GNS	GNS Topsoil
Sr_S056	16045390A	New Zealand	Nelson	Tall Tussock Grassland	Minerals	Dun Mountain-Maitai Terrane	ultramafic intrusive	Soil	NA	0.708973	0.000166636	-41.6415	173.047	NA	GNS	GNS Topsoil
Sr_S057	16065384A	New Zealand	Nelson	Tall Tussock Grassland	Minerals	Dun Mountain-Maitai Terrane	ultramafic intrusive	Soil	NA	0.709029	0.000171489	-41.6963	173.073	NA	GNS	GNS Topsoil
Sr_S058	16085412A	New Zealand	Nelson	Indigenous Forest	Minerals	Dun Mountain-Maitai Terrane	clastic sediment	Soil	NA	0.705212	3.96771e-05	-41.4433	173.095	NA	GNS	GNS Topsoil
Sr_S059	16205394A	New Zealand	Nelson	Tall Tussock Grassland	Minerals	Caples Terrane	schist	Soil	NA	0.7076	0.000275435	-41.6028	173.241	NA	GNS	GNS Topsoil
Sr_S060	16245428A	New Zealand	Nelson	Broadleaved Indigenous Hardwoods	Minerals	Brook Street Terrane	tectonic	Soil	NA	0.70548	2.95253e-05	-41.2983	173.285	NA	GNS	GNS Topsoil
Sr_S061	16285410A	New Zealand	Nelson	Indigenous Forest	Minerals	Caples Terrane	schist	Soil	NA	0.711356	0.000273008	-41.477	173.354	NA	GNS	GNS Topsoil
Sr_S062	16285432A	New Zealand	Nelson	Broadleaved Indigenous Hardwoods	Minerals	Brook Street Terrane	tectonic	Soil	NA	0.706852	3.68055e-05	-41.2629	173.333	NA	GNS	GNS Topsoil
Sr_S063	16305418A	New Zealand	Nelson	Manuka and/or Kanuka	Minerals	Basement melange	tectonic	Soil	NA	0.708261	0.000112843	-41.3936	173.354	NA	GNS	GNS Topsoil
Sr_S064	16305436A	New Zealand	Nelson	Manuka and/or Kanuka	Minerals	Brook Street Terrane	tectonic	Soil	NA	0.706697	4.08501e-05	-41.2286	173.358	NA	GNS	GNS Topsoil
Sr_S065	16325426A	New Zealand	Nelson	Indigenous Forest	Minerals	Pleistocene - Holocene sediments	clastic sediment	Soil	NA	0.707087	2.99533e-05	-41.3167	173.38	NA	GNS	GNS Topsoil
Sr_S066	16365436A	New Zealand	Nelson	Broadleaved Indigenous Hardwoods	Minerals	Dun Mountain-Maitai Terrane	clastic sediment	Soil	NA	0.707767	3.38125e-05	-41.2272	173.43	NA	GNS	GNS Topsoil
Sr_S067	16405434A	New Zealand	Nelson	Manuka and/or Kanuka	Minerals	Dun Mountain-Maitai Terrane	ultramafic intrusive	Soil	NA	0.708534	5.54105e-05	-41.2453	173.475	NA	GNS	GNS Topsoil
Sr_S068	16525426A	New Zealand	Nelson	Indigenous Forest	Minerals	Caples Terrane	clastic sediment	Soil	NA	0.706055	3.1952e-05	-41.3088	173.619	NA	GNS	GNS Topsoil
Sr_S069	16685426A	New Zealand	Nelson	Broadleaved Indigenous Hardwoods	Minerals	Holocene sediments	clastic sediment	Soil	NA	0.70692	2.87164e-05	-41.3093	173.818	NA	GNS	GNS Topsoil
Sr_S070	16685442A	New Zealand	Nelson	Manuka and/or Kanuka	Minerals	Caples Terrane	schist	Soil	NA	0.708752	3.26801e-05	-41.1681	173.816	NA	GNS	GNS Topsoil
Sr_S071	16765418A	New Zealand	Nelson	Indigenous Forest	Minerals	Waipapa Composite Terrane	schist	Soil	NA	0.707143	6.14773e-05	-41.3848	173.918	NA	GNS	GNS Topsoil
TD2018_1752	LCC SRP1	New Zealand	Otago	Lawrence	Plant	Medium-rooted Plant	Cytisus scorpius	Plant	2016	0.706624	7e-06	-45.9122	169.669	NA	Duxfield (2018)	Plants from Literature
TD2018_1753	LCC DRP2	New Zealand	Otago	Lawrence	Plant	Deep-rooted Plant	Malus pumila	Plant	2016	0.706941	1e-05	-45.9129	169.67	NA	Duxfield (2018)	Plants from Literature
TD2018_1754	GG SRP3	New Zealand	Otago	Lawrence	Plant	Medium-rooted Plant	Berberis darwinii	Plant	2016	0.708241	1.4e-05	-45.9116	169.686	NA	Duxfield (2018)	Plants from Literature
TD2018_1755	GG DRP3	New Zealand	Otago	Lawrence	Plant	Deep-rooted Plant	Quercus sp.	Plant	2016	0.708315	7e-06	-45.9116	169.687	NA	Duxfield (2018)	Plants from Literature
TD2018_1756	MKR SRP5	New Zealand	Otago	Lawrence	Plant	Medium-rooted Plant	Ulex europaeus	Plant	2016	0.707579	9e-06	-45.9513	169.748	NA	Duxfield (2018)	Plants from Literature
TD2018_1757	MKR DRP6	New Zealand	Otago	Lawrence	Plant	Deep-rooted Plant	Curpressus macrocarpa	Plant	2016	0.707499	7e-06	-45.9526	169.757	NA	Duxfield (2018)	Plants from Literature
TD2018_1758	WTH SRP8	New Zealand	Otago	Lawrence	Plant	Medium-rooted Plant	Cytisus scorpius	Plant	2016	0.708218	6e-06	-45.9814	169.743	NA	Duxfield (2018)	Plants from Literature
TD2018_1759	WTH DRP7	New Zealand	Otago	Lawrence	Plant	Deep-rooted Plant	Curpressus macrocarpa	Plant	2016	0.707898	8e-06	-45.9817	169.734	NA	Duxfield (2018)	Plants from Literature
TD2018_1760	NBR SPR1	New Zealand	Otago	Milton	Plant	Medium-rooted Plant	Rumex crispus	Plant	2016	0.707916	9e-06	-46.09	169.954	NA	Duxfield (2018)	Plants from Literature
TD2018_1761	NBR DRP1	New Zealand	Otago	Milton	Plant	Deep-rooted Plant	Eucalyptus globulus	Plant	2016	0.708248	1e-05	-46.09	169.954	NA	Duxfield (2018)	Plants from Literature
TD2018_1762	WFL SRP2	New Zealand	Otago	Milton	Plant	Short-rooted Plant	Vinca major	Plant	2016	0.706618	9e-06	-46.0598	169.994	NA	Duxfield (2018)	Plants from Literature
TD2018_1763	WFL DRP2	New Zealand	Otago	Milton	Plant	Deep-rooted Plant	Eucalyptus globulus	Plant	2016	0.706718	1e-05	-46.0598	169.994	NA	Duxfield (2018)	Plants from Literature
TD2018_1764	NDR SRP3	New Zealand	Otago	Milton	Plant	Medium-rooted Plant	Yucca arkansana	Plant	2016	0.707638	6e-06	-46.0849	170.019	NA	Duxfield (2018)	Plants from Literature
TD2018_1765	NDR DRP3	New Zealand	Otago	Milton	Plant	Deep-rooted Plant	Quercus sp.	Plant	2016	0.708255	1e-05	-46.0877	170.02	NA	Duxfield (2018)	Plants from Literature
TD2018_1766	CLN SRP4	New Zealand	Otago	Milton	Plant	Medium-rooted Plant	Coprosma propinqua	Plant	2016	0.706961	1e-05	-46.041	170.024	NA	Duxfield (2018)	Plants from Literature
TD2018_1767	CLN DRP4	New Zealand	Otago	Milton	Plant	Deep-rooted Plant	Cotoneaster glaucophyllus	Plant	2016	0.707214	8e-06	-46.0411	170.024	NA	Duxfield (2018)	Plants from Literature
TD2018_1768	WHL SRP5	New Zealand	Otago	Milton	Plant	Medium-rooted Plant	Digitalis purpurea	Plant	2016	0.706824	7e-06	-46.0366	170.099	NA	Duxfield (2018)	Plants from Literature
TD2018_1769	WHL DRP5	New Zealand	Otago	Milton	Plant	Deep-rooted Plant	Curpressus macrocarpa	Plant	2016	0.708621	8e-06	-46.0374	170.1	NA	Duxfield (2018)	Plants from Literature
PH_S_2009/31	31	New Zealand	Bay of Plenty	2009/31	Minerals	Topsoil	NA	Soil		0.706298	0.000219	-37.8037	176.424	41	Holder 2012	Other Topsoil
PH_S_2009/32	32A	New Zealand	Bay of Plenty	2009/32	Minerals	Topsoil	NA	Soil		0.706475	1.7e-05	-37.7183	176.241	134	Holder 2012	Other Topsoil
PH_S_2009/34	34	New Zealand	Bay of Plenty	2009/34	Minerals	Topsoil	NA	Soil		0.706693	0.000146	-37.8193	176.324	369	Holder 2012	Other Topsoil
CRC_S_AUC_4	AUC_4	New Zealand	Auckland	AUC_4	Minerals	Topsoil	NA	Soil	2016-05-04	0.706772		-36.9032	174.668		PBCRC2111 unpub	Other Topsoil
CRC_S_AUC_2	AUC_2	New Zealand	Auckland	AUC_2	Minerals	Topsoil	NA	Soil	2016-05-04	0.707569		-36.8593	174.73		PBCRC2111 unpub	Other Topsoil
CRC_S_AUC_5	AUC_5	New Zealand	Auckland	AUC_5	Minerals	Topsoil	NA	Soil	2016-05-04	0.708119		-37.0578	174.949		PBCRC2111 unpub	Other Topsoil
PH_S_2009/26	26	New Zealand	Bay of Plenty	2009/26	Minerals	Topsoil	NA	Soil		0.708209	0.00021	-37.5998	175.912	127	Holder 2012	Other Topsoil
CRC_S_AUC_3	AUC_3	New Zealand	Auckland	AUC_3	Minerals	Topsoil	NA	Soil	2016-05-04	0.708377		-36.8545	174.704		PBCRC2111 unpub	Other Topsoil
CRC_S_CHR_1	CHR_1	New Zealand	Cantebury	CHR_1	Minerals	Topsoil	NA	Soil	2016-03-23	0.708664		-43.5703	172.684		PBCRC2111 unpub	Other Topsoil
PH_S_2009/18	18	New Zealand	Auckland	2009/18	Minerals	Topsoil	NA	Soil		0.708946	2.7e-05	-37.1155	174.822	101	Holder 2012	Other Topsoil
PH_S_2009/23	23	New Zealand	Auckland	2009/23	Minerals	Topsoil	NA	Soil		0.709145	3e-05	-36.4259	174.706	84	Holder 2012	Other Topsoil
CRC_S_CHR_4	CHR_4	New Zealand	Cantebury	CHR_4	Minerals	Topsoil	NA	Soil	2016-03-23	0.70919		-43.5661	172.741		PBCRC2111 unpub	Other Topsoil
CRC_S_CHR_3	CHR_3	New Zealand	Cantebury	CHR_3	Minerals	Topsoil	NA	Soil	2016-03-23	0.709338		-43.5658	172.738		PBCRC2111 unpub	Other Topsoil
CRC_S_CHR_2	CHR_2	New Zealand	Cantebury	CHR_2	Minerals	Topsoil	NA	Soil	2016-03-23	0.709349		-43.562	172.736		PBCRC2111 unpub	Other Topsoil
PH_S_2009/24	24	New Zealand	Auckland	2009/24	Minerals	Topsoil	NA	Soil		0.70954	2.7e-05	-36.1671	174.619	65	Holder 2012	Other Topsoil
PH_S_2009/14A	14A	New Zealand	Auckland	2009/14A	Minerals	Topsoil	NA	Soil		0.70957	3.3e-05	-37.0994	174.855	127	Holder 2012	Other Topsoil
CRC_S_CHR_5	CHR_5	New Zealand	Cantebury	CHR_5	Minerals	Topsoil	NA	Soil	2016-03-23	0.709934		-43.5187	172.665		PBCRC2111 unpub	Other Topsoil
CRC_S_CHR_6	CHR_6	New Zealand	Cantebury	CHR_6	Minerals	Topsoil	NA	Soil	2016-03-23	0.710045		-43.518	172.666		PBCRC2111 unpub	Other Topsoil
PH_S_2009/8	8	New Zealand	Cantebury	2009/8	Minerals	Topsoil	NA	Soil		0.710098	2.9e-05	-43.7099	172.261	142	Holder 2012	Other Topsoil
PH_S_ 2009/10	10	New Zealand	Cantebury	2009/10	Minerals	Topsoil	NA	Soil		0.711493	1.5e-05	-43.6942	172.261	215	Holder 2012	Other Topsoil
